# Supplementary material for: Mendelian randomization integrating GWAS and eQTL data reveals genetic determinants of complex and clinical traits
Source: Nat Commun. 2019 Jul 24;10:3300. doi: 10.1038/s41467-019-10936-0 (PMC6656778; doi:10.1038/s41467-019-10936-0)
Supplement: Supplementary file 2 — Supplementary Data 1 [file 41467_2019_10936_MOESM2_ESM.xlsx]

## Sheet: Sheet1
Supplementary Data 1. List of 3913 significant trait-gene associations
TRAIT	GENE	Beta	SE	P_MR	N SNPs in the model	N genes in the model	P_het
AD	AC074212.6	0.0581478	0.012426	2.87561e-06	2	1	0.00237427
AD	BIN1	0.0392138	0.006716	5.25598e-09	21	2	0.160042
AD	C1QTNF4	0.0462689	0.00975563	2.10791e-06	9	1	0.0134169
AD	CAMTA2	0.0627399	0.0128861	1.12281e-06	8	2	0.716748
AD	CD33	0.058196	0.0121754	1.75481e-06	15	2	0.0156475
AD	DMWD	0.064408	0.0134823	1.77721e-06	16	2	0.000201015
AD	ELL	0.0428152	0.00869982	8.59306e-07	19	2	0.241626
AD	EPHA1-AS1	-0.0305472	0.00566865	7.09317e-08	30	2	0.549206
AD	FNBP4	-0.0652536	0.012604	2.25222e-07	6	1	0.010792
AD	GP6	0.0603577	0.0118926	3.86985e-07	18	2	0.389982
AD	MS4A2	-0.0893976	0.0133118	1.87223e-11	6	1	0.00735295
AD	MS4A4A	0.0885086	0.0127631	4.06998e-12	11	2	0.0143031
AD	MS4A6A	0.0666979	0.010671	4.09507e-10	23	1	0.00984339
AD	MYBPC3	0.0379598	0.00713459	1.03462e-07	12	2	0.218289
AD	PTK2B	0.0530778	0.00921857	8.52676e-09	27	2	0.00155745
AD	SIX5	0.0739137	0.0155993	2.15539e-06	14	2	0.0014529
AD	TAS2R60	-0.0856664	0.0153719	2.50527e-08	34	3	0.00427108
ALS	DHRS11	-0.0760797	0.0161328	2.40706e-06	9	2	0.381493
ALS	FAM160B1	0.0902974	0.0187769	1.51717e-06	24	2	0.508449
ALS	GGNBP2	0.0534236	0.0100202	9.73481e-08	21	2	0.281691
ALS	KANSL1-AS1	-0.0252557	0.00528605	1.77226e-06	39	3	0.39462
ALS	MYO19	-0.108139	0.0211974	3.3695e-07	5	1	0.0038226
ALS	NT5C3B	-0.0394916	0.00758547	1.92722e-07	12	2	0.452726
ALS	SCFD1	-0.0951153	0.0162675	5.00709e-09	14	1	0.228819
ALS	ZNHIT3	0.0895124	0.0172049	1.96379e-07	12	1	0.069983
BASO	AC108463.3	-0.0450625	0.00844279	9.42893e-08	7	1	0.0462243
BASO	ACVR2A	-0.057741	0.00840856	6.55997e-12	9	1	0.0154047
BASO	AF131215.2	0.0171673	0.00367128	2.9238e-06	22	1	0.7285
BASO	AF131215.9	0.0198351	0.0033303	2.58546e-09	22	1	0.547256
BASO	ALG1L13P	0.0316919	0.00585631	6.24699e-08	11	1	0.105841
BASO	APBB1IP	0.0427022	0.00738136	7.24523e-09	13	1	0.879724
BASO	ASCL2	0.0331326	0.00559481	3.18009e-09	13	2	0.00284721
BASO	ASXL1	0.0446102	0.00801371	2.59565e-08	9	1	0.00337836
BASO	BAX	0.038844	0.00720773	7.07688e-08	34	2	0.143807
BASO	BPI	0.0273437	0.0045492	1.84756e-09	27	1	0.53421
BASO	CCNA1	-0.0309524	0.0055761	2.84179e-08	13	1	0.356771
BASO	CCR1	-0.0219653	0.00467758	2.65479e-06	31	2	0.00588393
BASO	CCR3	0.0215876	0.0038953	2.99097e-08	29	2	0.00292143
BASO	CD164	-0.0658532	0.00840115	4.55634e-15	23	2	0.00235564
BASO	CREB5	0.0420694	0.00518303	4.78802e-16	39	2	0.153769
BASO	CTB-133G6.1	0.0330603	0.00626748	1.32833e-07	11	2	0.651244
BASO	CTB-43E15.4	-0.04367	0.00828148	1.34062e-07	3	1	0.0234088
BASO	CTD-3110H11.1	-0.0122376	0.00261798	2.94751e-06	55	2	0.209091
BASO	CYCSP34	-0.0248932	0.00522449	1.89129e-06	13	2	0.0184909
BASO	DAP	0.0210504	0.00419289	5.15367e-07	27	1	0.317666
BASO	DARC	-0.0762894	0.0076948	3.60356e-23	20	1	0.071291
BASO	DEFA8P	0.0397539	0.00663705	2.10227e-09	21	2	0.0001659
BASO	DSTYK	-0.0339236	0.00431623	3.85544e-15	34	2	0.0557316
BASO	FAM76B	-0.0229476	0.00464742	7.90453e-07	32	1	0.81364
BASO	FLT1P1	0.0330516	0.00631765	1.68027e-07	19	2	0.00221704
BASO	GATAD2A	-0.0324697	0.00503142	1.09378e-10	41	3	0.373604
BASO	HIP1	-0.0240578	0.00370498	8.39438e-11	33	2	0.000997071
BASO	IKZF3	0.0417207	0.00619114	1.59733e-11	17	1	0.0025441
BASO	IQGAP1	0.044652	0.00514559	4.03811e-18	31	2	0.171328
BASO	ITGA4	0.0278277	0.00486517	1.06663e-08	26	2	0.963414
BASO	LARP4B	0.0647628	0.00949448	9.03444e-12	41	2	0.0151617
BASO	LPAR2	0.0274719	0.00539272	3.50117e-07	13	2	0.0645837
BASO	LRP3	-0.028276	0.0054828	2.50652e-07	34	2	0.019789
BASO	NAT6	0.0447163	0.0088744	4.68468e-07	16	3	0.0536313
BASO	NDFIP1	0.0482971	0.00779963	5.93214e-10	28	2	0.0237506
BASO	NENF	0.0462461	0.00756715	9.87421e-10	15	1	0.000822755
BASO	ORMDL3	-0.0301586	0.00334497	1.94874e-19	21	2	0.000424215
BASO	P4HA2	0.0430486	0.00902259	1.83133e-06	5	2	0.00397764
BASO	PLCL2	0.047146	0.00639167	1.62901e-13	25	2	0.245736
BASO	PNKD	-0.0203022	0.00418251	1.20945e-06	23	1	0.755991
BASO	PPP2R5A	0.0220822	0.0038153	7.13131e-09	45	3	0.000138606
BASO	PRTN3	0.0424581	0.00837701	4.01167e-07	26	2	0.000142192
BASO	RP1-102E24.8	-0.0294444	0.0042567	4.60726e-12	22	2	0.120682
BASO	RP11-148O21.2	-0.0408804	0.0081865	5.92529e-07	4	1	0.284143
BASO	RP11-247A12.7	-0.0329132	0.00643972	3.20524e-07	8	2	0.829745
BASO	RP11-317J10.2	0.0182368	0.00376481	1.27239e-06	13	1	0.989387
BASO	RP11-697E2.4	0.0427637	0.00837511	3.28979e-07	3	1	0.110783
BASO	RP11-792D21.2	-0.0228545	0.0039917	1.03135e-08	14	2	0.799776
BASO	RP11-875O11.3	0.0241981	0.00341176	1.31663e-12	55	3	0.325391
BASO	SATB1	-0.0384354	0.0082278	2.99135e-06	9	1	0.0740392
BASO	SIGLEC14	0.0143918	0.0028477	4.33053e-07	30	2	0.0114897
BASO	SLC22A5	-0.025421	0.00339883	7.46976e-14	33	2	0.301406
BASO	SLC27A2	-0.0438167	0.00645771	1.15939e-11	8	1	0.010943
BASO	SMPD2	-0.0364585	0.00596488	9.82703e-10	13	1	0.399239
BASO	TMCC2	-0.0495793	0.00828628	2.18666e-09	3	1	0.000494928
BASO	TMEM206	0.0438972	0.00655616	2.14828e-11	29	2	0.00173083
BASO	TNFRSF10B	-0.0324364	0.00518606	3.98698e-10	43	2	0.0214066
BASO	TNFRSF10C	0.0536896	0.00840169	1.65528e-10	35	2	0.00275653
BASO	TRIM64B	0.0316483	0.00422682	7.0197e-14	12	1	0.000600611
BASO	TTC25	-0.0390307	0.0075168	2.07532e-07	15	3	0.550765
BASO	ZYX	0.029982	0.00473442	2.40792e-10	56	3	0.846191
BMI	A-575C2.4	0.053788	0.00960819	2.16663e-08	10	2	0.000123367
BMI	AC018720.10	0.0229439	0.00484988	2.23624e-06	8	2	0.215672
BMI	ADCY3	-0.0431244	0.00819195	1.40769e-07	6	2	0.000220203
BMI	AL137059.1	-0.044056	0.00796555	3.18743e-08	2	1	0.0166828
BMI	ATP13A1	-0.0261667	0.00557292	2.66186e-06	27	3	0.616358
BMI	BCKDK	-0.0355298	0.00741955	1.6789e-06	6	2	0.420675
BMI	BNIPL	0.0306444	0.00612494	5.63851e-07	13	2	0.377322
BMI	C18orf8	-0.0416693	0.00756154	3.57442e-08	11	2	0.546335
BMI	C1QTNF4	-0.0374755	0.00536183	2.76248e-12	9	1	0.135232
BMI	CCDC101	-0.0274101	0.00450374	1.15711e-09	11	2	0.391319
BMI	DNAJC27-AS1	-0.049709	0.00744191	2.39602e-11	7	2	0.126329
BMI	DTX2P1	0.0476909	0.00865474	3.58056e-08	14	2	0.0623086
BMI	EIF3C	0.0473	0.00676421	2.69657e-12	2	1	0.0125485
BMI	EIF3CL	0.0299461	0.00472908	2.41486e-10	8	2	0.104169
BMI	GGNBP2	-0.0191125	0.00404999	2.36827e-06	6	2	0.637784
BMI	GPN3	-0.0174688	0.0033876	2.51349e-07	18	2	0.158093
BMI	GTF2I	0.0291761	0.00616403	2.20911e-06	8	2	0.0501156
BMI	GTF3A	-0.0338038	0.00584219	7.20127e-09	12	1	0.30964
BMI	MTCH2	-0.0415667	0.00807988	2.68275e-07	2	1	0.000330955
BMI	MTOR	0.0388255	0.0079393	1.00688e-06	3	1	0.168148
BMI	MYBPC3	-0.0314543	0.00408495	1.36028e-14	12	3	0.183409
BMI	NEGR1	0.048289	0.00606139	1.63012e-15	10	1	0.00413148
BMI	PMS2P3	-0.0166739	0.00337379	7.72544e-07	13	2	0.544287
BMI	RP11-57A19.2	-0.0539571	0.00847965	1.97693e-10	6	2	0.000212466
BMI	SNRPC	-0.0371642	0.00678596	4.33485e-08	7	2	0.0181021
BMI	SPNS1	0.0243257	0.00464141	1.59688e-07	10	2	0.707841
BMI	STAG3L1	-0.0174119	0.00350504	6.77594e-07	12	2	0.396049
BMI	SULT1A2	0.0458358	0.00527359	3.57451e-18	8	2	0.0633147
BMI	TRIM73	-0.0233549	0.00480525	1.17215e-06	4	1	0.321445
BMI	TUFM	0.0243434	0.00315101	1.11347e-14	17	2	0.0409156
BMI	ZNF668	-0.0318892	0.00646883	8.23716e-07	10	2	0.720421
CAD	ABO	-0.0185502	0.00367656	4.52249e-07	16	2	0.187788
CAD	AC004791.2	-0.0175661	0.00371482	2.26018e-06	44	3	0.771747
CAD	ANXA11	-0.0321598	0.00650005	7.5123e-07	19	2	0.563573
CAD	ARNTL	-0.027219	0.00582489	2.97016e-06	29	1	0.0206328
CAD	BCAR1	-0.0460776	0.00946868	1.13696e-06	9	2	0.0239591
CAD	BCKDHA	-0.0409017	0.00841478	1.16973e-06	53	3	0.336941
CAD	CALCOCO1	-0.036145	0.00759499	1.94498e-06	4	1	0.0384062
CAD	DHX58	-0.0284387	0.00601972	2.30958e-06	10	1	0.15174
CAD	EIF6	-0.0227516	0.00473953	1.58358e-06	26	3	0.642708
CAD	FCHO1	-0.027509	0.00578182	1.95666e-06	11	2	0.140423
CAD	FES	-0.0312173	0.00497808	3.58856e-10	31	2	0.20845
CAD	HOXC4	-0.0505831	0.00901782	2.03215e-08	28	2	0.017382
CAD	LIPA	0.02413	0.00335353	6.227e-13	57	2	0.416327
CAD	NAGLU	-0.049852	0.00850765	4.63796e-09	10	2	0.0129551
CAD	NT5C2	-0.0350839	0.00613837	1.09374e-08	24	3	0.0289714
CAD	PPP2R3A	0.0527572	0.00925584	1.1989e-08	11	2	0.000987573
CAD	PRKD2	0.0315692	0.00632782	6.07057e-07	22	2	0.489605
CAD	PSRC1	-0.0538175	0.00527647	1.99242e-24	24	2	0.00396007
CAD	RHD	0.0112702	0.00223133	4.39785e-07	53	2	0.974213
CAD	RP11-981P6.1	0.0355413	0.00569076	4.22623e-10	8	1	0.121421
CAD	SUSD1	-0.0218328	0.00389903	2.14913e-08	41	2	0.696749
CAD	SWAP70	-0.0401583	0.00684985	4.55538e-09	19	1	0.0271831
CAD	TAF1A	0.0475394	0.00935519	3.74246e-07	8	2	0.021239
CAD	TRIM58	-0.0305818	0.00620471	8.27365e-07	16	1	0.162473
CAD	U6	-0.0221182	0.0041638	1.08418e-07	15	2	0.66311
CAD	UBXN2A	0.0373514	0.00676468	3.36059e-08	21	1	0.425332
CAD	VAMP8	-0.0332236	0.00557139	2.47258e-09	37	2	0.695246
CD	AC010883.5	0.106576	0.0213481	5.96684e-07	4	1	0.307943
CD	AC013264.2	0.0410711	0.00817546	5.06833e-07	20	1	0.22467
CD	ADAM15	-0.0697347	0.0124182	1.95971e-08	49	2	0.0590285
CD	ADCY7	-0.104903	0.020517	3.17129e-07	23	2	0.0023916
CD	ADO	0.21392	0.0254388	4.12818e-17	14	1	0.00127067
CD	AL133458.1	-0.0711747	0.00716613	3.01844e-23	37	2	0.13944
CD	AP001057.1	-0.157459	0.0302666	1.96735e-07	2	1	0.00132929
CD	APEH	0.156553	0.0224407	3.03036e-12	21	2	0.0117527
CD	APOBR	0.134455	0.023883	1.80497e-08	5	1	0.0107949
CD	BRD7	-0.0892396	0.0134656	3.42047e-11	30	2	0.000385125
CD	C8orf40	0.0616706	0.0128618	1.62786e-06	36	2	0.188663
CD	CARD9	0.126613	0.0120372	7.09866e-26	41	3	0.929141
CD	CCDC101	-0.0880608	0.0140601	3.77213e-10	30	2	0.314919
CD	CERS5	-0.0540285	0.0105578	3.09742e-07	37	3	0.786362
CD	CISD1	0.0548947	0.0105655	2.04006e-07	14	1	0.45551
CD	CPEB4	-0.0607375	0.0113889	9.65698e-08	37	1	0.170529
CD	CTD-2547E10.2	-0.0976441	0.0201733	1.2966e-06	25	2	0.685648
CD	CYB5B	0.0883946	0.0181148	1.0625e-06	24	2	0.74111
CD	DAP3	-0.134181	0.0284563	2.4133e-06	29	2	0.0551992
CD	DNMT3A	-0.126415	0.0260073	1.16935e-06	6	1	0.000181784
CD	EIF3C	0.0933469	0.0175428	1.03148e-07	11	1	0.00526518
CD	EIF3CL	0.0609273	0.0122643	6.77004e-07	22	2	0.035576
CD	ERAP2	0.0603085	0.0087437	5.29769e-12	42	2	0.229099
CD	FAM212A	0.221517	0.0285255	8.12618e-15	14	2	0.00112847
CD	GBAP1	-0.0678621	0.0127338	9.85862e-08	12	2	0.411686
CD	GPR25	-0.124944	0.0252485	7.47629e-07	5	1	0.0186481
CD	GSDMB	-0.0547979	0.00823797	2.89402e-11	44	2	0.010306
CD	ICAM3	0.106939	0.0215693	7.12491e-07	12	2	0.0263958
CD	IL12RB2	-0.144689	0.0236251	9.10408e-10	10	2	0.00466858
CD	IL18R1	-0.0820541	0.0161041	3.48301e-07	68	3	0.000405681
CD	IL18RAP	-0.0603147	0.0113118	9.71157e-08	45	2	0.503946
CD	IL1RL1	-0.179837	0.0311293	7.60021e-09	36	2	0.0200653
CD	INPP5E	-0.0980219	0.0144975	1.36751e-11	19	2	0.000237405
CD	LIMA1	0.117093	0.0196637	2.60406e-09	34	2	0.322186
CD	LNPEP	0.167454	0.0215491	7.79864e-15	18	1	0.375838
CD	MARS2	-0.137096	0.0261722	1.62141e-07	11	1	0.111399
CD	NAAA	0.050069	0.00784261	1.72267e-10	62	3	0.988981
CD	NAGLU	0.136013	0.0276747	8.89136e-07	17	2	0.00723162
CD	NTN5	0.131885	0.0216272	1.07342e-09	17	2	0.0256753
CD	ORMDL3	-0.0662496	0.00971385	9.09671e-12	22	2	0.0307346
CD	PAPD5	-0.178483	0.0283596	3.10264e-10	8	1	0.000597599
CD	PLCL1	0.0940158	0.0136954	6.66037e-12	18	2	0.0654972
CD	PTPN22	-0.134415	0.0265101	3.97098e-07	11	2	0.118159
CD	RNASET2	-0.0734768	0.00815037	1.96609e-19	26	1	0.0162367
CD	RP1-167A14.2	-0.0806242	0.0109894	2.19208e-13	14	1	0.000451061
CD	RP11-1348G14.4	-0.143708	0.026728	7.58694e-08	10	2	0.181429
CD	RP11-327F22.2	-0.170902	0.0217894	4.38712e-15	5	1	0.000728182
CD	RPS6KA2	-0.134894	0.0186382	4.5698e-13	34	1	0.0233266
CD	SDCCAG3	-0.116711	0.017225	1.23833e-11	32	3	0.000392411
CD	SEC16A	-0.149465	0.0230605	9.08708e-11	6	1	0.273873
CD	SERBP1P3	-0.0615448	0.0105081	4.71649e-09	19	2	0.91834
CD	SLC20A2	0.105045	0.0209034	5.02764e-07	35	2	0.76599
CD	SLC22A4	-0.108629	0.0181097	1.99285e-09	13	2	0.0747011
CD	SLC22A5	-0.108596	0.012319	1.19405e-18	19	2	0.00503067
CD	SMAD3	-0.137098	0.0293135	2.91153e-06	32	2	0.206232
CD	STMN3	0.0993765	0.0195521	3.72216e-07	17	2	0.0665017
CD	SULT1A2	0.103574	0.0162518	1.85297e-10	11	2	0.0195734
CD	THBS3	0.0731537	0.0134394	5.23275e-08	21	2	0.966271
CD	TUFM	0.0694591	0.00892243	6.98423e-15	34	2	0.307981
CD	UBA7	0.0917214	0.0136591	1.88012e-11	19	2	0.000568689
CD	UBE2L3	0.083587	0.0142858	4.88405e-09	19	2	0.516821
CHILDHOOD_BMI	APBB3	0.11803	0.0187122	2.83312e-10	8	2	0.326522
CHILDHOOD_BMI	BECN1	-0.0985006	0.0191667	2.75969e-07	13	2	0.140562
CHILDHOOD_BMI	CBX1	0.101902	0.0216267	2.45451e-06	10	2	0.372774
CHILDHOOD_BMI	CDK11B	-0.0899516	0.0185849	1.29822e-06	2	1	0.0434133
CHILDHOOD_BMI	DNAJC27-AS1	-0.165377	0.0190875	4.54903e-18	7	2	0.000188949
CHILDHOOD_BMI	EID1	0.139594	0.0120982	8.44544e-31	4	1	0.00101448
CHILDHOOD_BMI	EXT1	0.0801574	0.0161835	7.30639e-07	15	2	0.0505949
CHILDHOOD_BMI	FAM120AOS	0.0914147	0.0194941	2.74084e-06	10	2	0.00887029
CHILDHOOD_BMI	FBXO18	-0.0672428	0.014375	2.90023e-06	12	2	0.183609
CHILDHOOD_BMI	FKBP11	0.0842582	0.0177792	2.14614e-06	7	1	0.0601311
CHILDHOOD_BMI	GGA3	0.106554	0.0225804	2.37166e-06	10	2	0.464343
CHILDHOOD_BMI	HMG20B	-0.0945856	0.0191473	7.81676e-07	3	1	0.0404168
CHILDHOOD_BMI	HYAL3	-0.0411746	0.00857876	1.5899e-06	16	2	0.955835
CHILDHOOD_BMI	IRX3	-0.0603185	0.0111041	5.56935e-08	9	1	0.0398869
CHILDHOOD_BMI	MFSD1	0.0813783	0.0165772	9.15241e-07	10	2	0.366933
CHILDHOOD_BMI	NEGR1	0.0680468	0.0141922	1.6294e-06	10	1	0.104955
CHILDHOOD_BMI	NELFB	-0.130802	0.0217925	1.94739e-09	8	2	0.450786
CHILDHOOD_BMI	NT5DC4	-0.0902265	0.0186033	1.23441e-06	3	1	0.000854784
CHILDHOOD_BMI	PILRA	-0.105262	0.0218614	1.47244e-06	6	2	0.282082
CHILDHOOD_BMI	PPIA	-0.109867	0.020922	1.51059e-07	15	3	0.0908406
CHILDHOOD_BMI	R3HDM4	-0.0907623	0.0189233	1.61602e-06	3	1	0.0284743
CHILDHOOD_BMI	RGL4	0.106132	0.0223257	1.99628e-06	13	2	0.392544
CHILDHOOD_BMI	RP11-506M13.3	0.095054	0.0184507	2.58005e-07	17	2	0.0010805
CHILDHOOD_BMI	TUBA1C	-0.0961204	0.0179371	8.38065e-08	19	2	0.0347515
DEPRESSIVE_SYNTOMS	RP11-358M11.2	0.0190235	0.00378694	5.07543e-07	9	2	0.565102
DIAST_PRESSURE	AC004840.9	-0.0306288	0.00627771	1.06634e-06	8	2	0.200441
DIAST_PRESSURE	CSK	0.0838423	0.0117257	8.65885e-13	9	1	0.313746
DIAST_PRESSURE	CTGLF12P	0.0729487	0.0127704	1.11442e-08	4	1	0.0673642
DIAST_PRESSURE	FES	-0.0420393	0.00883771	1.96681e-06	33	2	0.0187982
DIAST_PRESSURE	HSPA4	0.0559788	0.011908	2.58953e-06	13	2	0.667231
DIAST_PRESSURE	MAPKAPK5-AS1	0.0572949	0.0122164	2.73179e-06	7	2	0.128631
DIAST_PRESSURE	MPI	0.0764228	0.0127929	2.31765e-09	8	1	0.0750823
DIAST_PRESSURE	NUBP2	0.0751472	0.0156334	1.53332e-06	4	2	0.252205
DIAST_PRESSURE	PI4K2B	0.104609	0.0096395	1.94787e-27	5	2	0.520613
DIAST_PRESSURE	TMEM116	-0.0629955	0.0114453	3.71168e-08	25	3	0.00128718
DIAST_PRESSURE	TNFSF13	0.0463032	0.00974108	2.00028e-06	10	2	0.888441
DIAST_PRESSURE	ULK3	-0.0498869	0.00946409	1.35546e-07	10	1	0.00059689
DIAST_PRESSURE	ULK4	0.0366664	0.00768209	1.81524e-06	9	1	0.0137659
EDU_ATTAINMENT	ABCB9	0.0397591	0.00526435	4.269e-14	29	2	0.0563168
EDU_ATTAINMENT	AC009299.3	0.0171041	0.0023331	2.28346e-13	28	1	0.000747625
EDU_ATTAINMENT	AC016773.1	-0.00981523	0.00192893	3.61057e-07	28	2	0.898002
EDU_ATTAINMENT	ADARB1	-0.0275508	0.00468196	3.99338e-09	37	3	0.0299805
EDU_ATTAINMENT	AFF3	-0.0364845	0.00450405	5.47842e-16	18	1	0.0579437
EDU_ATTAINMENT	AP001171.1	-0.0181823	0.00386713	2.57942e-06	9	1	0.830115
EDU_ATTAINMENT	AP001877.1	0.0363711	0.0062688	6.55584e-09	4	1	0.0312021
EDU_ATTAINMENT	ARFGEF2	-0.0321071	0.00626139	2.93175e-07	9	2	0.188628
EDU_ATTAINMENT	ARL6IP4	-0.0446864	0.00653604	8.09163e-12	9	2	0.000544788
EDU_ATTAINMENT	BBX	-0.0334	0.00588225	1.36197e-08	5	1	0.00625624
EDU_ATTAINMENT	BNIPL	-0.0206399	0.00404291	3.30422e-07	31	2	0.570003
EDU_ATTAINMENT	BSCL2	0.0182922	0.00383876	1.8873e-06	26	2	0.526469
EDU_ATTAINMENT	C18orf8	0.0341695	0.00538391	2.20123e-10	25	2	0.242248
EDU_ATTAINMENT	C1orf228	0.021929	0.00464187	2.31068e-06	34	2	0.018107
EDU_ATTAINMENT	C7orf73	-0.0173332	0.00337838	2.88812e-07	14	1	0.894861
EDU_ATTAINMENT	CCDC101	0.0174751	0.00335795	1.94953e-07	28	2	0.023631
EDU_ATTAINMENT	CCDC147	0.0318124	0.00610269	1.85967e-07	5	1	0.0675117
EDU_ATTAINMENT	CEP170	-0.0399171	0.00478209	6.98962e-17	11	1	0.896932
EDU_ATTAINMENT	CEP57	0.0279267	0.00485112	8.57476e-09	12	1	0.108724
EDU_ATTAINMENT	CKM	0.0253407	0.00531598	1.87079e-06	19	2	0.88194
EDU_ATTAINMENT	COX5BP6	-0.0197686	0.00402767	9.19217e-07	9	1	0.854074
EDU_ATTAINMENT	CPNE8	0.0233988	0.0047013	6.4547e-07	14	1	0.939274
EDU_ATTAINMENT	CSE1L	-0.0278888	0.00514376	5.89749e-08	14	2	0.339132
EDU_ATTAINMENT	CTB-161A2.3	-0.036709	0.0066174	2.90033e-08	12	2	0.188289
EDU_ATTAINMENT	CTD-2517M14.5	0.0328545	0.00626966	1.60367e-07	3	1	0.0119279
EDU_ATTAINMENT	CTD-2517M22.14	0.0165271	0.00330838	5.86808e-07	23	2	0.180631
EDU_ATTAINMENT	CYHR1	-0.0383084	0.00792004	1.31888e-06	16	2	0.000570855
EDU_ATTAINMENT	DCAF12	-0.0272871	0.00565476	1.39644e-06	12	2	0.648924
EDU_ATTAINMENT	DMXL2	-0.0265623	0.00561404	2.22976e-06	13	2	0.315469
EDU_ATTAINMENT	DND1P1	-0.0115841	0.00226444	3.12638e-07	25	2	0.000665863
EDU_ATTAINMENT	DPP8	-0.0330215	0.00694369	1.97853e-06	4	2	0.00905333
EDU_ATTAINMENT	DR1	-0.0229059	0.00390655	4.53365e-09	13	1	0.248632
EDU_ATTAINMENT	ENY2	-0.0268701	0.00515592	1.87322e-07	6	1	0.0171771
EDU_ATTAINMENT	ERCC8	-0.0385059	0.00517945	1.05078e-13	13	1	0.000442939
EDU_ATTAINMENT	FAM76B	-0.0257034	0.00338137	2.92807e-14	28	1	0.349307
EDU_ATTAINMENT	FARP1	0.0335796	0.00585316	9.6365e-09	9	1	0.00520054
EDU_ATTAINMENT	FOXO3B	0.0229336	0.00458129	5.55923e-07	22	2	0.114498
EDU_ATTAINMENT	GHRLOS	-0.0123823	0.00240529	2.6336e-07	20	2	0.753407
EDU_ATTAINMENT	GOLPH3	-0.0218942	0.00332585	4.60955e-11	14	1	0.0191406
EDU_ATTAINMENT	HIST1H2BD	-0.0129762	0.00277624	2.95356e-06	26	1	0.546376
EDU_ATTAINMENT	LGALS9C	-0.0119211	0.0021008	1.39057e-08	39	2	0.284479
EDU_ATTAINMENT	LINC00467	-0.0412024	0.00652315	2.67842e-10	8	1	0.00829485
EDU_ATTAINMENT	LRGUK	-0.0157292	0.00313696	5.32638e-07	56	2	0.106301
EDU_ATTAINMENT	MAX	-0.0257169	0.00549436	2.86037e-06	15	1	0.0807276
EDU_ATTAINMENT	MEPCE	0.0326212	0.00633712	2.63788e-07	17	2	0.446942
EDU_ATTAINMENT	MMP25	-0.0156134	0.00334098	2.96416e-06	22	2	0.864701
EDU_ATTAINMENT	MPHOSPH9	0.0352951	0.0060028	4.10829e-09	10	2	0.000435382
EDU_ATTAINMENT	NAALAD2	0.0350802	0.00682195	2.71469e-07	6	1	0.106217
EDU_ATTAINMENT	NDUFAF2	-0.0333248	0.0070799	2.51432e-06	4	1	0.000874111
EDU_ATTAINMENT	NDUFS5	0.0156254	0.00270844	7.96783e-09	44	2	0.183552
EDU_ATTAINMENT	PILRB	-0.0137462	0.00239612	9.6458e-09	18	2	0.00862133
EDU_ATTAINMENT	PNO1	0.0270326	0.00548554	8.30867e-07	9	1	0.804975
EDU_ATTAINMENT	POP5	0.0295156	0.00599225	8.40872e-07	19	2	0.00891276
EDU_ATTAINMENT	PPP1R16A	0.0197603	0.00381335	2.19672e-07	24	2	0.537296
EDU_ATTAINMENT	RAPGEF2	-0.021289	0.00400907	1.09494e-07	24	1	0.0013842
EDU_ATTAINMENT	RBL2	-0.0121457	0.00253337	1.63261e-06	50	2	0.526057
EDU_ATTAINMENT	RHD	-0.0187303	0.00271322	5.07904e-12	29	2	0.0317556
EDU_ATTAINMENT	RP11-1348G14.4	0.0300928	0.00616716	1.06343e-06	10	2	0.0107089
EDU_ATTAINMENT	RP11-707O23.5	-0.00999598	0.00197968	4.43434e-07	20	2	0.123491
EDU_ATTAINMENT	SBNO1	-0.055176	0.00703293	4.3165e-15	13	2	0.000173934
EDU_ATTAINMENT	SDCCAG8	-0.025552	0.00324786	3.62241e-15	22	2	0.627532
EDU_ATTAINMENT	SETD8	0.0182256	0.00304272	2.09952e-09	40	3	0.00564347
EDU_ATTAINMENT	SLC26A6	0.0371524	0.00657485	1.5981e-08	5	2	0.0700473
EDU_ATTAINMENT	STRADA	0.0348064	0.00719689	1.32265e-06	21	2	0.321193
EDU_ATTAINMENT	TBCE	-0.026311	0.00562462	2.8992e-06	6	1	0.523423
EDU_ATTAINMENT	TMED5	0.018203	0.00361379	4.72681e-07	26	1	0.518224
EDU_ATTAINMENT	TMEM177	-0.0320923	0.00633458	4.05806e-07	46	3	0.370857
EDU_ATTAINMENT	TMEM50A	-0.0245562	0.00405111	1.34781e-09	15	2	0.0245559
EDU_ATTAINMENT	TMTC4	-0.0196326	0.00393426	6.03303e-07	23	1	0.160647
EDU_ATTAINMENT	TUFM	-0.013143	0.00206416	1.9249e-10	32	2	0.27575
EDU_ATTAINMENT	TVP23B	-0.0219767	0.00396562	2.99366e-08	21	3	0.233962
EDU_ATTAINMENT	TYW1B	-0.0113412	0.00223442	3.86088e-07	7	1	0.616449
EDU_ATTAINMENT	UBA7	0.0360065	0.00314143	2.05123e-30	14	2	0.00672466
EDU_ATTAINMENT	UIMC1	-0.0213567	0.00442964	1.42617e-06	31	2	0.168518
EDU_ATTAINMENT	ZMIZ2	0.0190149	0.00373397	3.53556e-07	39	3	0.606576
EDU_ATTAINMENT	ZNFX1	-0.0314836	0.00566617	2.75357e-08	6	1	0.00105396
EO	ABCA7	0.0266074	0.00558321	1.88279e-06	17	2	0.000455486
EO	AC005077.14	0.0136306	0.00280023	1.12907e-06	24	2	0.243103
EO	AC005104.3	0.0615559	0.0100156	7.94525e-10	38	2	0.0102717
EO	AC016753.7	-0.0252616	0.00534396	2.27713e-06	18	2	0.179663
EO	AC021860.1	-0.065267	0.0042337	1.27665e-53	33	2	0.000145833
EO	AC116366.5	0.0795941	0.0102766	9.54737e-15	13	2	0.0119488
EO	ACVR2A	-0.0397276	0.00830864	1.74016e-06	9	1	0.430856
EO	ADO	0.0431994	0.00786265	3.92377e-08	12	1	0.000310613
EO	ADORA2A	0.0499405	0.00859206	6.15807e-09	6	1	0.00186646
EO	AHSA2	-0.0197592	0.00418401	2.32923e-06	10	1	0.0570896
EO	AKAP13	-0.033861	0.00721395	2.6815e-06	14	1	0.0261292
EO	AKIRIN1	0.0397508	0.00841748	2.3306e-06	3	1	0.00515654
EO	ALOX15	-0.0582993	0.00638425	6.74158e-20	22	2	0.00247482
EO	ANKRD33B	-0.0557654	0.0095235	4.7543e-09	5	2	0.000960285
EO	AP5B1	0.0465687	0.00865238	7.35877e-08	8	2	0.00183206
EO	APBB1IP	0.0695527	0.00746529	1.19884e-20	13	1	0.036025
EO	ARRB2	0.0410083	0.00566305	4.44165e-13	18	2	0.00156089
EO	ASCL2	0.0294433	0.00564172	1.80044e-07	13	2	0.216605
EO	BANF1	-0.0537722	0.00693561	8.97027e-15	25	2	0.000468683
EO	BAX	0.0442593	0.00730494	1.37131e-09	34	2	0.0901451
EO	BCL2A1	-0.0705778	0.00939664	5.86948e-14	8	1	0.000123237
EO	BRD3	-0.0293701	0.00613827	1.71192e-06	14	1	0.159392
EO	CCDC88B	0.0220237	0.00459726	1.66271e-06	47	2	0.294976
EO	CCR12P	-0.0456706	0.00635227	6.49563e-13	6	1	0.00174669
EO	CFL1	-0.0596197	0.00743309	1.05022e-15	19	2	0.00347835
EO	CRHR1-IT1	0.0279333	0.00376598	1.1956e-13	38	2	0.0248103
EO	CTD-2007H13.3	0.0325469	0.0050301	9.77274e-11	9	1	0.000113064
EO	CTSK	-0.0184763	0.0030706	1.77504e-09	51	3	0.00109682
EO	CTSW	-0.0198913	0.00345525	8.57062e-09	15	3	0.00236391
EO	CXXC11	0.0519635	0.00791947	5.3273e-11	27	3	0.00214271
EO	DALRD3	-0.0487831	0.00896436	5.27152e-08	7	2	0.000578214
EO	DND1P1	0.0288436	0.00347409	1.01941e-16	24	2	0.537093
EO	DR1	0.0338116	0.00542992	4.75709e-10	14	1	0.55544
EO	DSTN	-0.0279606	0.00493678	1.48111e-08	42	2	0.0165807
EO	EBPL	-0.0184897	0.00382638	1.35065e-06	22	3	0.100841
EO	EED	0.0385458	0.00793532	1.18876e-06	7	1	0.000792524
EO	EIF2S2P3	-0.0494078	0.00576534	1.0367e-17	20	2	0.00647369
EO	EP300	-0.0416691	0.00825063	4.4085e-07	21	2	0.00691204
EO	ERBB3	0.0561473	0.0103366	5.57535e-08	51	2	0.0021152
EO	ERP27	0.014475	0.00298027	1.19209e-06	40	1	0.464908
EO	FADS1	0.0321224	0.00575672	2.40545e-08	86	4	0.0240362
EO	FAM118B	-0.029748	0.00600597	7.30471e-07	13	1	0.129398
EO	FAM63B	-0.0463075	0.00786815	3.97011e-09	13	2	0.236543
EO	FAM84B	0.0253801	0.00535854	2.1757e-06	17	1	0.212694
EO	FBXO34	-0.0487986	0.00850416	9.5686e-09	12	1	0.151261
EO	FCHO2	0.0246819	0.00420183	4.25164e-09	34	2	0.168135
EO	FIBP	0.0548258	0.00861911	2.00502e-10	16	2	0.000372204
EO	FUCA1	-0.0247045	0.00383496	1.17965e-10	28	2	0.000230197
EO	GATAD2A	-0.023782	0.00506831	2.70155e-06	41	3	0.434302
EO	GDPD3	-0.0437173	0.00810318	6.84928e-08	18	2	0.000195983
EO	GGNBP2	-0.0222241	0.00411953	6.85886e-08	25	2	0.280057
EO	GNGT2	-0.0319005	0.00605393	1.36887e-07	28	3	0.0361602
EO	GPX4	0.0291746	0.00373428	5.60038e-15	33	2	0.0103365
EO	HHEX	-0.0638369	0.00706373	1.60605e-19	14	1	0.162562
EO	HIVEP3	0.0516348	0.00676892	2.38006e-14	23	1	0.002741
EO	ICOSLG	0.054936	0.00731102	5.7287e-14	32	2	0.121792
EO	IER5	-0.0365172	0.00677282	6.97833e-08	16	1	0.101376
EO	IFITM1	0.0424242	0.00619795	7.65442e-12	28	2	0.00175022
EO	IFITM2	0.0601243	0.00657766	6.2066e-20	29	2	0.0117625
EO	IL32	-0.0214762	0.00426918	4.8914e-07	35	2	0.00590373
EO	IL4R	0.0464815	0.00848251	4.26067e-08	13	1	0.000377194
EO	INO80E	-0.0495138	0.00701699	1.71026e-12	14	1	0.000121016
EO	INPP5E	0.0260834	0.00435392	2.08828e-09	22	2	0.0973027
EO	ITPRIPL1	-0.100342	0.0081224	4.65254e-35	15	2	0.00027954
EO	KANSL1-AS1	0.014434	0.0024136	2.22754e-09	46	3	0.0223392
EO	KIAA2013	-0.0218049	0.00286958	2.99323e-14	29	3	0.00139729
EO	KRT8P12	0.0257431	0.00472992	5.25035e-08	10	1	0.207383
EO	LARP4B	0.0610128	0.00955929	1.74141e-10	41	2	0.00257374
EO	LINC00565	0.0169102	0.00279404	1.42845e-09	29	2	0.922037
EO	LMAN2	-0.048516	0.00996753	1.13076e-06	31	2	0.00253863
EO	LRRC37A16P	0.0366366	0.00548398	2.37863e-11	6	1	0.499182
EO	LRRC37A2	0.0162787	0.00296786	4.13477e-08	40	3	0.00302655
EO	LRRC37A4P	-0.0163382	0.00271549	1.78022e-09	31	3	0.000712583
EO	LTBP3	0.0380316	0.00710844	8.78528e-08	14	2	0.0109331
EO	LYRM7	0.0594961	0.0106486	2.30723e-08	5	2	0.000120984
EO	MAP3K11	-0.0297561	0.00479569	5.47801e-10	30	2	0.0040051
EO	MAP3K5	0.0228613	0.00470098	1.15558e-06	17	1	0.104462
EO	MAPK3	-0.0392862	0.00415301	3.08856e-21	29	2	0.00648858
EO	MAPKAPK5-AS1	0.0884469	0.0070906	1.03717e-35	14	2	0.00290007
EO	MCL1	-0.0787953	0.0100677	5.01453e-15	17	2	0.00250585
EO	MCM4	0.0496116	0.0102494	1.2955e-06	4	1	0.0125378
EO	MTHFS	0.027415	0.0054915	5.96779e-07	34	2	0.00401059
EO	N4BP1	-0.0262774	0.00420095	3.97218e-10	28	1	0.023226
EO	NDFIP1	0.0950051	0.00813751	1.7114e-31	28	2	0.00208582
EO	NDUFAF3	-0.0464584	0.0091917	4.31785e-07	6	2	0.000371301
EO	NEAT1	0.037044	0.00792731	2.96891e-06	15	2	0.00521333
EO	NFATC3	-0.0382962	0.00693646	3.37065e-08	34	3	0.0844803
EO	NFE2L1	0.0377077	0.00785493	1.58261e-06	10	2	0.362222
EO	NPAT	-0.0653235	0.00942762	4.23987e-12	4	1	0.000467582
EO	NPIPL3	0.0376107	0.00711227	1.23568e-07	19	2	0.711723
EO	OLIG1	-0.0207108	0.00401203	2.44088e-07	46	2	0.00376847
EO	OLIG2	-0.0620101	0.00967928	1.48917e-10	30	2	0.000155937
EO	P4HTM	-0.0336051	0.00629415	9.34127e-08	18	2	0.051447
EO	PDCD1	0.0427134	0.00795976	8.04289e-08	10	2	0.0100311
EO	PISD	0.0283993	0.00359323	2.71082e-15	39	3	0.284846
EO	PLCL2	0.0345986	0.00644361	7.89816e-08	25	2	0.0597419
EO	PLOD1	-0.0217274	0.00325652	2.5237e-11	31	2	0.000209789
EO	POR	0.0426319	0.0061513	4.19235e-12	21	2	0.00163711
EO	PPP1CB	-0.0235383	0.00476035	7.62771e-07	18	1	0.406288
EO	PPP4C	-0.0622467	0.00809958	1.52778e-14	22	2	0.000311578
EO	PRKCQ	0.0418775	0.00839515	6.0914e-07	9	1	0.332966
EO	PVALB	0.0383335	0.00501868	2.20345e-14	36	2	0.00606174
EO	PVT1	-0.0363502	0.00740577	9.1838e-07	14	1	0.00130975
EO	QRICH1	0.0424228	0.00892833	2.01924e-06	19	2	0.0176783
EO	RAP1GAP2	-0.0359329	0.00715122	5.04144e-07	43	2	0.011305
EO	RAVER2	0.0335866	0.00640278	1.55749e-07	17	1	0.191427
EO	RERE	-0.0297505	0.00450334	3.94004e-11	25	1	0.278867
EO	RP1-102E24.8	-0.0218608	0.0042557	2.79408e-07	22	2	0.0114343
EO	RP1-150O5.3	0.0423654	0.00803688	1.3541e-07	2	1	0.000571774
EO	RP11-1026M7.2	0.0285483	0.00602529	2.15755e-06	21	2	0.310955
EO	RP11-1070N10.3	-0.0279591	0.00554986	4.70902e-07	13	2	0.956683
EO	RP11-219G17.4	0.0464908	0.00876476	1.13114e-07	3	1	0.00861303
EO	RP11-259G18.1	0.0297042	0.00434834	8.42239e-12	22	2	0.658204
EO	RP11-259G18.2	0.048275	0.00687257	2.15137e-12	22	2	0.000389813
EO	RP11-290F20.1	0.0332071	0.00708693	2.79037e-06	16	1	0.039702
EO	RP11-319J24.3	-0.0229812	0.00477704	1.5035e-06	14	1	0.197071
EO	RP11-326C3.12	0.0209142	0.0034612	1.51776e-09	22	2	0.00548213
EO	RP11-347C12.2	-0.0224045	0.0040774	3.91128e-08	41	2	0.000114635
EO	RP11-421L21.3	0.0249716	0.00437908	1.18081e-08	9	1	0.000154799
EO	RP11-455F5.3	0.0387377	0.00621306	4.52102e-10	22	2	0.0166864
EO	RP11-485G7.6	0.0375674	0.00530007	1.35966e-12	10	1	0.533216
EO	RP11-54A4.2	0.0380883	0.00795029	1.66112e-06	11	2	0.000127269
EO	RP11-54F2.1	-0.0549303	0.00954354	8.6256e-09	2	1	0.00654828
EO	RP11-615I2.7	-0.0406445	0.00862756	2.46498e-06	2	1	0.0688059
EO	RP11-617D20.1	-0.0541556	0.0074605	3.90029e-13	34	2	0.00177468
EO	RP11-707O23.5	0.0252394	0.00324407	7.24288e-15	24	2	0.155536
EO	RP11-798G7.5	-0.042121	0.00532917	2.70402e-15	25	2	0.00733898
EO	RP11-875O11.3	0.0259932	0.00341094	2.52591e-14	55	3	0.147417
EO	RP3-473L9.4	0.0827172	0.00817022	4.31363e-24	28	2	0.0018919
EO	RP5-886K2.3	-0.0599095	0.00925774	9.717e-11	2	1	0.00416658
EO	RPS26	-0.0423346	0.00593375	9.71066e-13	21	2	0.00865093
EO	SAPCD2	0.0187291	0.00351204	9.67013e-08	31	2	0.751787
EO	SBNO1	-0.0456161	0.0093586	1.09228e-06	13	2	0.00209364
EO	SDCCAG3	0.0307149	0.00549809	2.31744e-08	25	2	0.0131406
EO	SEC16A	0.0405946	0.0070251	7.53656e-09	6	1	0.100476
EO	SEPT2	0.0236701	0.00273196	4.54885e-18	49	2	0.000259409
EO	SERPINB2	-0.0425868	0.00823201	2.2997e-07	15	2	0.000197915
EO	SH2B3	-0.0563267	0.00863996	7.06255e-11	6	1	0.00265561
EO	SH3GL1P3	0.0403251	0.00592423	9.97881e-12	38	2	0.000846269
EO	SHROOM1	0.0347543	0.007158	1.202e-06	14	2	0.000215757
EO	SIGLEC14	0.0138764	0.0029256	2.10481e-06	29	2	0.0098782
EO	SLC22A4	-0.0443233	0.00811107	4.64085e-08	12	2	0.00047342
EO	SLC43A3	-0.0425751	0.00854674	6.31112e-07	7	2	0.000548265
EO	SLC7A6OS	-0.0405147	0.00853807	2.08315e-06	12	2	0.0010764
EO	SMAD4	-0.0379373	0.00789371	1.5397e-06	7	1	0.142781
EO	SNX32	0.0536971	0.00696279	1.23861e-14	26	3	0.00415122
EO	SRPK1	0.0442542	0.00717867	7.06264e-10	27	3	0.000236635
EO	ST20	0.0248004	0.00450024	3.56978e-08	35	2	0.000680513
EO	ST3GAL6	-0.0483054	0.0079935	1.51195e-09	14	1	0.0480733
EO	SUZ12P	-0.0230511	0.00473252	1.11153e-06	3	1	0.152209
EO	TBX6	0.0719951	0.00835703	6.99918e-18	13	2	0.000130892
EO	TCEB3	-0.0305101	0.00596624	3.15761e-07	19	1	0.253023
EO	TEF	-0.0315345	0.00648697	1.1667e-06	21	2	0.0228883
EO	TMED5	-0.0280482	0.00508064	3.37833e-08	29	1	0.0819179
EO	TMEM127	-0.0434687	0.00922502	2.45244e-06	10	2	0.000257168
EO	TMEM258	0.0456552	0.00749099	1.09651e-09	34	2	0.115228
EO	TNFRSF10B	-0.0255871	0.00516808	7.38398e-07	43	2	0.0269359
EO	TNFRSF1A	-0.0394378	0.00799462	8.09581e-07	42	3	0.16522
EO	TOB2	0.0478109	0.00981997	1.1231e-06	33	2	0.0028668
EO	TP53INP1	0.037549	0.00691293	5.58186e-08	21	1	0.13688
EO	TPD52	0.0228527	0.0045155	4.17158e-07	21	1	0.639678
EO	TRERF1	0.0519926	0.00850467	9.75151e-10	17	1	0.0458694
EO	UAP1L1	0.0166708	0.00337598	7.89064e-07	27	2	0.698181
EO	UBAC2-AS1	-0.0714075	0.00946852	4.64352e-14	4	2	0.00100936
EO	WDR6	0.0211633	0.00413974	3.18392e-07	14	2	0.0577779
EO	Y_RNA	-0.0849773	0.00919146	2.34691e-20	3	2	0.000409827
EO	YPEL3	0.0437246	0.00929187	2.53017e-06	24	2	0.000511566
EO	ZFP64	0.0432601	0.00883523	9.76488e-07	6	1	0.0311076
EO	ZGPAT	-0.045693	0.00973888	2.70803e-06	22	2	0.404446
EO	ZNF259	-0.056561	0.0106357	1.04881e-07	24	2	0.0011475
EO	ZNF282	-0.0944654	0.00816093	5.49557e-31	39	2	0.00113285
EO	ZNF319	0.0312332	0.00568523	3.93485e-08	26	2	0.951548
EO	ZNF425	-0.0499422	0.00834646	2.18214e-09	4	1	0.0113421
EO	ZNF786	-0.0666621	0.00618731	4.5664e-27	22	2	0.0129036
EO	ZNHIT3	-0.0395555	0.00772561	3.05465e-07	9	1	0.0857951
FG	KRTCAP3	0.0720899	0.0130926	3.66778e-08	2	1	0.410935
FG	MADD	0.0753669	0.0137284	4.02247e-08	5	2	0.000447546
FG	NRBP1	-0.120586	0.016093	6.7291e-14	6	2	0.00137087
FG	TMEM258	-0.0672945	0.0131715	3.23723e-07	17	2	0.0926324
FG	TPD52	0.0508188	0.00947128	8.06951e-08	13	2	0.763461
FI	AC018720.10	0.0492718	0.00956891	2.61656e-07	5	2	0.642882
FI	GTF2I	0.069336	0.0128256	6.44326e-08	8	2	0.724054
FI	PMS2P3	-0.0433563	0.00780361	2.7615e-08	13	2	0.232279
FI	STAG3L1	-0.0434293	0.00717695	1.43754e-09	12	2	0.265123
FI	TRIM73	-0.0483861	0.00936264	2.3661e-07	5	1	0.114212
HDL	AC004231.2	0.0345988	0.0064125	6.83243e-08	20	2	0.00187999
HDL	AC008984.2	-0.0538832	0.00989704	5.19867e-08	2	1	0.016474
HDL	AC008984.7	-0.0555429	0.00976984	1.30704e-08	8	2	0.095843
HDL	AC024560.3	-0.0605768	0.00969378	4.12993e-10	16	2	0.0153903
HDL	AC133528.2	-0.122294	0.0203489	1.85698e-09	7	2	0.013463
HDL	ACAA2	-0.0771009	0.0118519	7.74955e-11	4	1	0.336587
HDL	ACN9	-0.0613083	0.00759648	6.99399e-16	3	1	0.0465145
HDL	ACP2	-0.0336058	0.00703659	1.78941e-06	12	2	0.0922026
HDL	ACTG1	0.114405	0.0153552	9.29097e-14	5	2	0.159744
HDL	ADAM10	0.0670219	0.0112657	2.69428e-09	9	1	0.000232402
HDL	ADAMTSL2	0.0904688	0.0124645	3.92604e-13	7	1	0.771203
HDL	ADC	-0.0639003	0.0120069	1.02655e-07	5	2	0.414639
HDL	ADCY7	-0.0482893	0.00938076	2.63705e-07	14	2	0.0218762
HDL	ADRB1	-0.075003	0.0134418	2.40768e-08	5	1	0.0177028
HDL	AHCTF1	0.0645831	0.0116847	3.25431e-08	11	2	0.0354682
HDL	AKAP7	0.0423904	0.00831824	3.46755e-07	44	2	0.00609852
HDL	AL357673.1	0.0938029	0.011876	2.82208e-15	3	1	0.000840864
HDL	ANK1	0.0701773	0.0136773	2.88333e-07	8	2	0.470292
HDL	ANKRD36	0.0693103	0.00942287	1.9016e-13	8	1	0.0281435
HDL	AP001046.5	0.0390332	0.00732132	9.74326e-08	4	1	0.533038
HDL	ASCC2	-0.0472914	0.0101099	2.90061e-06	37	2	0.279814
HDL	BRD7	-0.0421873	0.00752126	2.03416e-08	17	2	0.00771453
HDL	BROX	-0.0915482	0.0154552	3.15239e-09	5	2	0.0877441
HDL	C12orf52	-0.0443891	0.00876204	4.06124e-07	12	1	0.0631973
HDL	C12orf57	-0.0761557	0.0116128	5.45672e-11	24	2	0.0184458
HDL	C14orf79	0.0886797	0.0146128	1.29001e-09	6	2	0.144831
HDL	C1QTNF4	0.0471703	0.00871	6.10692e-08	8	1	0.755949
HDL	C22orf39	0.0876898	0.0123926	1.48428e-12	3	1	0.0174655
HDL	C3orf17	0.0677799	0.0116593	6.12266e-09	18	2	0.047599
HDL	C6orf106	-0.0536832	0.0113413	2.20755e-06	5	2	0.034308
HDL	CAPN1	-0.0390625	0.00778531	5.2359e-07	21	3	0.0359497
HDL	CASZ1	-0.0810646	0.0164874	8.79871e-07	4	1	0.0200965
HDL	CD2BP2	-0.0699597	0.014568	1.56875e-06	7	3	0.244021
HDL	CD53	-0.0599815	0.0109521	4.33287e-08	7	2	0.821791
HDL	CD9	0.0427312	0.00856293	6.03005e-07	23	2	0.147005
HDL	CDK2AP1	0.0458023	0.00835062	4.13715e-08	14	2	0.0774697
HDL	CDK6	0.0787673	0.0137749	1.07672e-08	2	1	0.355816
HDL	CGGBP1	0.115338	0.0110462	1.60444e-25	6	1	0.000567875
HDL	CNOT6	0.0435656	0.0084645	2.6489e-07	18	3	0.0447446
HDL	COPG1	-0.0700559	0.0146159	1.64184e-06	5	2	0.211853
HDL	CSTB	-0.0329279	0.00656623	5.31052e-07	19	2	0.290556
HDL	CTD-3099C6.9	0.0580527	0.00961893	1.58713e-09	9	2	0.00229428
HDL	CXXC1	-0.111541	0.0134865	1.33286e-16	7	1	0.00274881
HDL	CYB5RL	0.0831461	0.0137963	1.67363e-09	2	1	0.0720878
HDL	DCTN6	0.0766371	0.0135786	1.66164e-08	2	1	0.0762014
HDL	DDX28	0.107655	0.0154548	3.2649e-12	13	3	0.789425
HDL	DISP1	0.0724673	0.0146603	7.68935e-07	13	2	0.678042
HDL	DNAJC3	0.0781362	0.0113499	5.80683e-12	2	1	0.0523152
HDL	DNMT1	-0.0655587	0.0124253	1.31861e-07	24	2	0.145207
HDL	DNPH1	0.0714963	0.0104025	6.28813e-12	10	2	0.000274249
HDL	DPEP2	0.0659644	0.0117746	2.11595e-08	5	2	0.0961678
HDL	DPEP3	-0.109487	0.0100698	1.5549e-27	14	2	0.0209441
HDL	DTYMK	-0.223003	0.0198746	3.23273e-29	6	2	0.173451
HDL	DUS2L	0.0675617	0.00750803	2.28646e-19	8	2	0.0768473
HDL	DYNLL2	-0.0983232	0.0121553	6.01953e-16	5	1	0.00145301
HDL	EEF1D	-0.093613	0.014398	7.93643e-11	7	2	0.561817
HDL	EID1	-0.0452982	0.00744551	1.17242e-09	4	1	0.175331
HDL	ERCC1	-0.0561908	0.0101919	3.52222e-08	12	3	0.489808
HDL	ETHE1	0.0980276	0.0152158	1.1753e-10	6	2	0.202754
HDL	FADS1	-0.0529432	0.00869535	1.13848e-09	27	3	0.000425339
HDL	FAM103A1	0.07276	0.0122911	3.22488e-09	4	1	0.25362
HDL	FAM110A	0.0454798	0.00945196	1.49668e-06	8	1	0.799595
HDL	FAM175B	-0.113174	0.0137897	2.26498e-16	2	1	0.141117
HDL	FAM177B	0.0695284	0.0131117	1.14052e-07	2	1	0.433189
HDL	FAM98C	0.101353	0.0142716	1.23225e-12	4	2	0.140759
HDL	FANK1	0.0874396	0.0130254	1.9062e-11	6	1	0.202041
HDL	FBXL15	-0.0910092	0.0140099	8.24393e-11	12	2	0.00695038
HDL	FBXL20	-0.1134	0.0127203	4.88361e-19	2	1	0.0177212
HDL	FIBP	-0.0678947	0.0126245	7.53187e-08	11	2	0.472488
HDL	GCAT	-0.0448035	0.00729454	8.1454e-10	23	2	0.0378749
HDL	GGACT	0.0405244	0.00735768	3.63409e-08	11	1	0.0882048
HDL	GOLM1	-0.0460053	0.00546752	3.95292e-17	15	2	0.000559081
HDL	GPER	0.103852	0.0100674	5.98087e-25	9	2	0.00679081
HDL	GRAMD1A	-0.0639088	0.00957506	2.48065e-11	7	1	0.00218238
HDL	GSDMB	-0.0260048	0.00442746	4.26616e-09	26	2	0.000487624
HDL	HMGN2	-0.0635318	0.0124428	3.29228e-07	8	2	0.00476012
HDL	HNRNPH1	-0.0449053	0.0086395	2.0179e-07	18	3	0.390489
HDL	HYLS1	0.0668389	0.0122112	4.41096e-08	6	2	0.211946
HDL	IDNK	-0.0358363	0.00766167	2.90612e-06	16	1	0.565708
HDL	IFI35	0.106307	0.016624	1.60768e-10	11	2	0.0182666
HDL	IFIH1	-0.0808858	0.0103085	4.2777e-15	2	1	0.418925
HDL	IGLV1-36	-0.176398	0.0173279	2.43562e-24	10	2	0.237525
HDL	IGLV3-10	0.0387243	0.00807581	1.62595e-06	6	1	0.665913
HDL	IGLV3-12	-0.0253956	0.00443112	9.97245e-09	4	1	0.0449181
HDL	IGLV3-13	-0.0366844	0.00669127	4.1951e-08	3	1	0.876121
HDL	IGLV5-45	0.0642065	0.0113259	1.43654e-08	5	1	0.537355
HDL	IGLV7-46	0.0652119	0.00964968	1.39974e-11	6	2	0.596312
HDL	IL12RB2	-0.0603225	0.0101927	3.25435e-09	6	1	0.907823
HDL	ING5	0.0764947	0.00946105	6.20548e-16	13	2	0.0209687
HDL	INTS10	0.0529376	0.0106289	6.34129e-07	4	1	0.354897
HDL	ITPKC	-0.102733	0.0177761	7.50246e-09	2	1	0.0540649
HDL	KRT23	0.0403446	0.00595299	1.2253e-11	30	2	0.00398555
HDL	LACTB	0.0585355	0.0122229	1.67617e-06	4	1	0.0483462
HDL	LCAT	0.124742	0.0131192	1.9382e-21	8	2	0.00540159
HDL	LILRA3	-0.0477399	0.00495112	5.30206e-22	20	2	0.000366571
HDL	LILRA5	-0.0724696	0.0105715	7.12119e-12	15	2	0.12595
HDL	LINC00339	-0.0221313	0.0043785	4.31437e-07	30	3	0.0426543
HDL	LIPA	-0.0360865	0.00538713	2.10333e-11	36	2	0.00304207
HDL	LIPC	0.0663433	0.010297	1.17141e-10	6	1	0.130085
HDL	LL22NC03-80A10.6	-0.0319281	0.00470354	1.13629e-11	11	2	0.0531515
HDL	LMLN	0.0886296	0.0139096	1.86768e-10	3	1	0.0291436
HDL	LMOD1	0.120314	0.0177494	1.21448e-11	23	2	0.172394
HDL	LPL	0.179283	0.00900212	2.97513e-88	8	1	0.00546603
HDL	LRRC47	-0.120573	0.012521	5.99187e-22	7	2	0.121867
HDL	LRRK2	0.0476407	0.00950101	5.32334e-07	14	1	0.023294
HDL	MACF1	-0.0479136	0.00888041	6.83623e-08	34	2	0.32067
HDL	MAMDC4	-0.0600152	0.0124002	1.29943e-06	9	2	0.328751
HDL	MAN1C1	0.0767636	0.0144686	1.12335e-07	8	2	0.0195337
HDL	MAN2A2	0.0715088	0.0113506	2.97681e-10	7	1	0.183261
HDL	MED1	-0.0923452	0.0166759	3.06554e-08	9	2	0.00208615
HDL	MGAT1	-0.0672747	0.0112554	2.27118e-09	8	1	0.256707
HDL	MRPL40	0.088839	0.0106278	6.31912e-17	2	1	0.422111
HDL	MRPS6	-0.0515344	0.00747277	5.33782e-12	17	2	0.453486
HDL	MTHFD2L	0.0689117	0.0123555	2.44094e-08	3	1	0.228415
HDL	MYBPC3	0.0289101	0.005876	8.65333e-07	7	1	0.0361083
HDL	MYO18A	-0.0769882	0.0125798	9.35957e-10	4	1	0.00901802
HDL	NAA25	-0.0706587	0.0131736	8.1549e-08	10	2	0.0250505
HDL	NAA35	0.0794523	0.0117704	1.47673e-11	3	1	0.00010992
HDL	NASP	0.0616138	0.0120991	3.53496e-07	2	1	0.347161
HDL	NBEA	-0.0716226	0.0132678	6.7303e-08	3	1	0.612761
HDL	NEDD4L	0.0877085	0.0137218	1.63838e-10	9	1	0.000509927
HDL	NEURL4	0.0931713	0.0131925	1.63597e-12	3	1	0.761793
HDL	NFE2L1	-0.0585739	0.012428	2.44038e-06	12	3	0.209969
HDL	NOS3	-0.07552	0.012416	1.18338e-09	6	2	0.0312324
HDL	NOXA1	-0.0764446	0.0125556	1.13973e-09	13	2	0.327135
HDL	NR1H3	-0.0754423	0.00945626	1.48687e-15	9	2	0.00246611
HDL	NUP35	-0.0883621	0.0141716	4.51295e-10	5	1	0.0330973
HDL	OR52B3P	-0.0358611	0.00680453	1.36285e-07	7	2	0.348584
HDL	ORMDL3	-0.0276783	0.00451421	8.71247e-10	19	3	0.0210688
HDL	PABPC4	0.0674354	0.0118234	1.17345e-08	5	1	0.022261
HDL	PCDH8	0.163809	0.0145382	1.8982e-29	2	1	0.119268
HDL	PDPK2	0.0663693	0.0110943	2.20047e-09	12	2	0.0102543
HDL	PGAP3	-0.0726842	0.0104904	4.24917e-12	9	2	0.0461761
HDL	PIGH	-0.0813802	0.0129539	3.3366e-10	3	1	0.154185
HDL	PIGV	0.0653789	0.0119413	4.37412e-08	6	2	0.00211495
HDL	PITPNB	0.0748257	0.0146174	3.07248e-07	12	2	0.0267832
HDL	PLEKHM1	0.101779	0.0206946	8.73715e-07	15	2	0.197194
HDL	PPAP2A	-0.0740191	0.0147669	5.3729e-07	3	1	0.000519875
HDL	PRMT7	0.100929	0.0133372	3.80532e-14	7	2	0.000164514
HDL	PSRC1	0.0432622	0.00807097	8.31195e-08	13	2	0.0409038
HDL	PTPRJ	0.0788505	0.0130275	1.42528e-09	6	2	0.00990982
HDL	PUSL1	0.0622095	0.0127433	1.05147e-06	5	2	0.309838
HDL	RAP1A	0.076704	0.014866	2.47342e-07	14	2	0.0067542
HDL	RASSF6	-0.0440993	0.00914177	1.40753e-06	3	1	0.0773487
HDL	RBBP6	0.1037	0.0153253	1.31817e-11	3	1	0.315306
HDL	REEP5	-0.0559189	0.0089048	3.39369e-10	12	1	0.0262027
HDL	RERE	-0.0480558	0.00876267	4.15465e-08	13	1	0.00228314
HDL	RGPD8	0.0808251	0.0147753	4.49275e-08	37	3	0.21342
HDL	RIPK1	-0.12076	0.0117682	1.04986e-24	8	1	0.0667525
HDL	RNASEH2C	0.0509184	0.00966445	1.37445e-07	11	2	0.0447638
HDL	RNF214	-0.0633829	0.0121207	1.70124e-07	3	1	0.00435906
HDL	RP11-196G18.3	0.0982196	0.0149027	4.37696e-11	2	1	0.154454
HDL	RP11-20I23.13	-0.0368938	0.00498608	1.36836e-13	19	2	0.201341
HDL	RP11-259G18.3	-0.0606726	0.00889927	9.25082e-12	9	2	0.0120022
HDL	RP11-297B17.3	0.0581434	0.00941489	6.58795e-10	35	2	0.0407738
HDL	RP11-326C3.2	-0.0459048	0.00937644	9.79264e-07	16	2	0.0431966
HDL	RP11-378J18.3	-0.0921335	0.00936944	8.08405e-23	4	2	0.0918822
HDL	RP11-392P7.6	-0.0624033	0.0107372	6.17754e-09	4	1	0.901787
HDL	RP11-463O9.9	-0.0459071	0.00969881	2.20935e-06	3	1	0.924498
HDL	RP11-611D20.2	0.0335731	0.00674347	6.40442e-07	17	3	0.604247
HDL	RP11-67A1.2	0.101078	0.0182975	3.31144e-08	6	2	0.000367135
HDL	RP11-91P24.1	-0.0716006	0.0116572	8.14103e-10	2	1	0.00826171
HDL	RP11-94L15.2	0.0500505	0.0105823	2.24929e-06	4	1	0.00166933
HDL	RP3-395C13.1	-0.0668685	0.0120801	3.10492e-08	4	1	0.469634
HDL	RP3-449O17.1	0.0514979	0.0107212	1.56023e-06	2	1	0.426398
HDL	RP4-584D14.6	-0.0893389	0.0119998	9.69287e-14	10	2	0.0208744
HDL	RP5-968J1.1	-0.0637676	0.0134663	2.18678e-06	17	2	0.0807218
HDL	RPLP1	0.0849086	0.0144592	4.29778e-09	9	2	0.339548
HDL	RPS16	0.0777923	0.0134401	7.1195e-09	3	1	0.0549722
HDL	RWDD2A	-0.0381243	0.00800382	1.90489e-06	5	1	0.23572
HDL	SCGB3A1	0.0332175	0.00579839	1.01179e-08	21	2	0.0428104
HDL	SDR42E1	-0.0984085	0.0153384	1.40074e-10	5	1	0.687848
HDL	SECISBP2	-0.0577387	0.0108414	1.00545e-07	12	2	0.612823
HDL	SH3YL1	-0.0249795	0.00520641	1.60398e-06	18	2	0.961711
HDL	SLC22A20	-0.133116	0.0173801	1.87253e-14	25	4	0.0171715
HDL	SLC30A1	-0.0746605	0.0136001	4.02583e-08	3	1	0.418752
HDL	SLC38A11	-0.096087	0.0130706	1.9613e-13	4	1	0.205885
HDL	SLC4A1AP	0.0555931	0.0102455	5.76053e-08	4	2	0.438099
HDL	SNRPC	0.0503677	0.0107304	2.68002e-06	7	2	0.000379867
HDL	SPSB2	-0.036047	0.00523456	5.72415e-12	35	2	0.184145
HDL	STARD3NL	0.0875942	0.0166012	1.31758e-07	15	2	0.499397
HDL	SUPT5H	-0.0791811	0.0150776	1.5082e-07	18	2	0.0726832
HDL	SYTL1	0.0703034	0.0115969	1.34219e-09	4	1	0.0412465
HDL	TAS2R14	-0.142304	0.0110171	3.6262e-38	4	1	0.0690514
HDL	TAS2R15	-0.0809161	0.0131068	6.67629e-10	2	1	0.00706158
HDL	TAS2R20	-0.143302	0.0124406	1.06006e-30	6	1	0.00215902
HDL	TBC1D27	-0.0970673	0.0147168	4.2329e-11	6	2	0.125472
HDL	THAP4	-0.111843	0.0200562	2.45433e-08	3	2	0.0400897
HDL	TIMM22	0.0820418	0.0116417	1.82511e-12	7	1	0.600972
HDL	TLR5	0.0808555	0.01428	1.49496e-08	9	1	0.078741
HDL	TMEM194A	0.0672411	0.0140232	1.62675e-06	14	2	0.147675
HDL	TMEM258	-0.0898247	0.0123494	3.49954e-13	17	2	0.0726775
HDL	TP53I11	0.0667353	0.0135358	8.21173e-07	12	2	0.731594
HDL	TPMT	-0.0372402	0.00769243	1.29093e-06	22	2	0.108287
HDL	TPSD1	-0.0566569	0.011484	8.07448e-07	8	2	0.37222
HDL	TRIM33	-0.0988053	0.0127606	9.70776e-15	4	1	0.00995492
HDL	U6	0.047834	0.00846469	1.5951e-08	8	2	0.0193747
HDL	UBE2L3	-0.0434966	0.00723672	1.84898e-09	15	2	0.413165
HDL	VPREB1	0.0656486	0.0136561	1.53013e-06	5	1	0.51571
HDL	ZBTB43	0.0995344	0.0150892	4.21203e-11	2	1	0.00634733
HDL	ZDHHC18	-0.06661	0.0114276	5.57992e-09	6	2	0.0176032
HDL	ZNF146	0.146835	0.0226709	9.36842e-11	11	2	0.0150125
HDL	ZNF830	0.0644199	0.0125	2.55567e-07	9	2	0.208644
HDL	ZW10	0.0936872	0.0153349	1.00007e-09	18	2	0.213033
HEIGHT	AAR2	-0.0346666	0.00645424	7.82388e-08	4	1	0.00601894
HEIGHT	ABCB9	0.049754	0.0080376	6.0103e-10	15	2	0.0196803
HEIGHT	ABHD15	-0.0330167	0.00622543	1.13594e-07	13	2	0.120157
HEIGHT	AC007401.2	-0.0278357	0.0058747	2.15585e-06	3	1	0.336005
HEIGHT	AC017104.2	0.0375557	0.00711602	1.30865e-07	12	2	0.000525316
HEIGHT	AC021860.1	0.0169106	0.00353007	1.66418e-06	19	2	0.00126489
HEIGHT	AC027319.1	0.0410428	0.00746846	3.8965e-08	2	1	0.0904089
HEIGHT	AC074389.9	0.0411583	0.00807749	3.47959e-07	2	1	0.00324721
HEIGHT	AC090616.2	-0.0403817	0.00731408	3.36903e-08	2	1	0.0258079
HEIGHT	AC103965.1	-0.0475277	0.00401275	2.30687e-32	9	2	0.0928702
HEIGHT	AC106900.6	0.0410993	0.0077634	1.19676e-07	3	1	0.00731236
HEIGHT	AC116366.6	0.0448296	0.00765971	4.83824e-09	2	1	0.000222089
HEIGHT	ACSM1	-0.0376206	0.0078238	1.52084e-06	5	2	0.00839978
HEIGHT	ACTR1A	0.0506265	0.00853753	3.03173e-09	9	2	0.000162239
HEIGHT	AFAP1	0.0163451	0.00265222	7.14694e-10	16	1	0.603657
HEIGHT	AGRP	-0.0419493	0.00752402	2.46984e-08	5	2	0.000201175
HEIGHT	AKD1	0.0356778	0.00643739	2.98559e-08	5	1	0.0583632
HEIGHT	AKR1C2	-0.0337332	0.00421535	1.21943e-15	19	2	0.0396237
HEIGHT	AKT1	-0.034166	0.00723951	2.36556e-06	13	3	0.227998
HEIGHT	AL513344.1	0.037123	0.00745018	6.26601e-07	20	2	0.0145854
HEIGHT	ANAPC13	0.0324556	0.00431689	5.54972e-14	16	1	0.00243867
HEIGHT	ANKRD9	0.0424333	0.00751454	1.63437e-08	5	1	0.0389838
HEIGHT	ARF4	-0.0369021	0.00764446	1.38393e-06	8	2	0.00015693
HEIGHT	ARL14EP	0.048348	0.00695257	3.55144e-12	8	1	0.0364379
HEIGHT	AS3MT	-0.0297343	0.00513556	7.04391e-09	7	2	0.242586
HEIGHT	ASPRV1	0.0294758	0.00550338	8.51155e-08	6	2	0.336377
HEIGHT	ATP5G1	0.0541548	0.00708496	2.11185e-14	11	2	0.000755608
HEIGHT	ATP6V0D1	0.031106	0.00449204	4.36892e-12	6	2	0.0420493
HEIGHT	ATP9B	0.0281678	0.00531832	1.18124e-07	10	1	0.293118
HEIGHT	AVIL	-0.038399	0.00660705	6.17938e-09	3	1	0.00635183
HEIGHT	AXIN2	-0.0406925	0.00558526	3.20034e-13	11	1	0.0296131
HEIGHT	B9D2	0.043468	0.00819552	1.13376e-07	2	1	0.000898185
HEIGHT	BAG2	-0.0447105	0.00820038	4.97385e-08	2	1	0.000187715
HEIGHT	BAG5	-0.0437104	0.00768456	1.28474e-08	4	1	0.0180942
HEIGHT	BANF1	0.043363	0.00635779	9.07576e-12	13	2	0.00152349
HEIGHT	BCKDHA	-0.0668268	0.00814636	2.33931e-16	12	2	0.102771
HEIGHT	C10orf32	-0.0223385	0.0042693	1.67369e-07	18	1	0.000975523
HEIGHT	C12orf23	0.0387537	0.00649432	2.41183e-09	9	2	0.00242201
HEIGHT	C12orf73	0.0457676	0.00734634	4.6648e-10	4	1	0.000912916
HEIGHT	C16orf13	0.0447487	0.00634156	1.70849e-12	8	2	0.00606214
HEIGHT	C16orf95	-0.0326594	0.00685382	1.88721e-06	3	1	0.150774
HEIGHT	C17orf67	-0.0344371	0.00588262	4.79774e-09	3	1	0.00239177
HEIGHT	C1orf105	0.0526952	0.0084437	4.35422e-10	2	1	0.000837441
HEIGHT	C1orf86	-0.041606	0.00642869	9.67632e-11	16	3	0.000254365
HEIGHT	C1QTNF4	0.047061	0.0053452	1.3161e-18	7	1	0.0033122
HEIGHT	C2CD2L	-0.0336101	0.00627391	8.45593e-08	15	2	0.636816
HEIGHT	C6orf106	0.0976274	0.00800224	3.10768e-34	2	1	0.00165751
HEIGHT	C7orf73	-0.0305005	0.00491756	5.56198e-10	3	1	0.108624
HEIGHT	C9orf156	-0.0298919	0.00596366	5.37737e-07	26	2	0.00423272
HEIGHT	C9orf3	-0.0514503	0.00791594	8.05466e-11	8	2	0.00099235
HEIGHT	C9orf89	0.0285434	0.00431603	3.75756e-11	17	2	0.0219251
HEIGHT	CACFD1	0.038552	0.00763699	4.46307e-07	5	1	0.00074422
HEIGHT	CAMLG	-0.0304442	0.00535978	1.34604e-08	5	1	0.00041527
HEIGHT	CARD9	0.0325234	0.00424965	1.96046e-14	16	3	0.000930354
HEIGHT	CBX1	-0.0540177	0.00841287	1.35523e-10	10	2	0.000654342
HEIGHT	CBX6	-0.0380579	0.00598217	1.99284e-10	14	2	0.00104238
HEIGHT	CCBL2	0.039627	0.00520474	2.66471e-14	34	3	0.00127162
HEIGHT	CCDC126	-0.0396263	0.0069242	1.04738e-08	18	2	0.00161162
HEIGHT	CCDC152	0.0305726	0.00611345	5.70704e-07	11	2	0.00429034
HEIGHT	CCDC50	-0.0367418	0.00634606	7.05113e-09	9	1	0.000113378
HEIGHT	CCDC53	-0.0222221	0.00457287	1.17646e-06	12	2	0.000154619
HEIGHT	CCDC66	-0.0317084	0.00585776	6.19545e-08	4	1	0.147287
HEIGHT	CCNF	-0.0384854	0.00785959	9.75028e-07	5	2	0.000456705
HEIGHT	CCNL1	-0.0363827	0.00679197	8.47456e-08	5	1	0.60067
HEIGHT	CCT6A	-0.0420931	0.00813824	2.31279e-07	17	2	0.00026257
HEIGHT	CD14	-0.0256917	0.00494527	2.04499e-07	13	2	0.864618
HEIGHT	CDC16	-0.0201953	0.0030794	5.44607e-11	15	2	0.00114377
HEIGHT	CDC42	0.0292299	0.0055947	1.74555e-07	16	2	0.0247382
HEIGHT	CDC42SE2	0.0490813	0.00725265	1.31154e-11	3	1	0.0472084
HEIGHT	CDK10	-0.0236503	0.00457499	2.34752e-07	9	2	0.000760568
HEIGHT	CENPP	-0.022066	0.00450449	9.64897e-07	8	1	0.0024857
HEIGHT	CEP192	0.0205261	0.00355862	8.02135e-09	27	2	0.937194
HEIGHT	CEP63	0.0298123	0.00405275	1.89415e-13	8	1	0.0765086
HEIGHT	CHMP1A	0.0564574	0.0097935	8.17629e-09	12	2	0.000339594
HEIGHT	CHRNB1	0.0473063	0.00787929	1.9266e-09	19	3	0.019189
HEIGHT	CKB	-0.042002	0.00777282	6.5281e-08	6	2	0.0399613
HEIGHT	CLIC4	-0.0524189	0.00730989	7.44716e-13	8	2	0.00138168
HEIGHT	CNPY2	0.064596	0.00803001	8.67204e-16	2	1	0.000289962
HEIGHT	COPZ2	0.0416934	0.00809885	2.6319e-07	21	2	0.066335
HEIGHT	CORO6	-0.0382412	0.00810203	2.35899e-06	2	1	0.000113809
HEIGHT	CPAMD8	-0.037635	0.00673874	2.3387e-08	8	2	0.0743466
HEIGHT	CPNE1	-0.0346838	0.00382317	1.16845e-19	10	2	0.000597099
HEIGHT	CREBRF	0.0337085	0.00676841	6.34943e-07	8	2	0.0128651
HEIGHT	CRIM1	-0.0409103	0.00702556	5.77754e-09	10	1	0.000789197
HEIGHT	CRIPT	0.0237575	0.00401904	3.39536e-09	16	3	0.000149203
HEIGHT	CROCC	-0.06865	0.0071918	1.35342e-21	13	2	0.0119238
HEIGHT	CSE1L	-0.0590131	0.00739905	1.51441e-15	4	1	0.0262144
HEIGHT	CTB-129O4.1	-0.046418	0.00605767	1.82082e-14	15	2	0.251606
HEIGHT	CTC-228N24.3	-0.0271783	0.0055548	9.94289e-07	22	2	0.000995643
HEIGHT	CTD-2286N8.2	0.0341324	0.00729865	2.91755e-06	2	1	0.154394
HEIGHT	CTD-2335A18.1	-0.0395365	0.00802071	8.25236e-07	15	2	0.00170061
HEIGHT	CTD-2353F22.1	0.0162768	0.00285557	1.19795e-08	10	1	0.000252853
HEIGHT	CTNNB1	-0.0389057	0.00630397	6.75956e-10	5	1	0.0433013
HEIGHT	CTSW	0.0175306	0.00357816	9.61638e-07	16	2	0.000261989
HEIGHT	CWF19L1	-0.0198812	0.00406223	9.87293e-07	17	2	0.0571701
HEIGHT	CXCR1	0.0446494	0.00715197	4.29408e-10	10	3	0.000120902
HEIGHT	CXCR2	0.0476075	0.00735603	9.67775e-11	4	1	0.0559612
HEIGHT	CYP27A1	-0.0302393	0.00330185	5.27169e-20	16	2	0.00193129
HEIGHT	CYTL1	0.0411502	0.00631375	7.14618e-11	6	1	0.000121725
HEIGHT	DCBLD2	0.0394224	0.00652307	1.50769e-09	3	1	0.00503681
HEIGHT	DEF6	0.0556396	0.00547443	2.88435e-24	9	2	0.00484075
HEIGHT	DGAT1	-0.0313521	0.00539343	6.13597e-09	8	2	0.565778
HEIGHT	DHFR	0.0189311	0.00291213	7.99106e-11	13	1	0.01498
HEIGHT	DLG5	-0.0339476	0.00555159	9.6602e-10	16	2	0.617113
HEIGHT	DNA2	0.0408838	0.00804224	3.70283e-07	3	1	0.00199671
HEIGHT	DNAJC27-AS1	0.0646699	0.00793769	3.72493e-16	7	2	0.000249146
HEIGHT	DPAGT1	-0.0409412	0.00729802	2.02439e-08	12	2	0.00359481
HEIGHT	DPF2	0.0422636	0.00754838	2.15557e-08	4	1	0.0190951
HEIGHT	DSE	-0.020185	0.00393199	2.84364e-07	22	2	0.00131839
HEIGHT	ETHE1	0.0367525	0.00781141	2.53893e-06	6	2	0.000152114
HEIGHT	EXOSC9	0.0385994	0.00695847	2.90439e-08	4	2	0.00521683
HEIGHT	FAM173A	0.0642676	0.00750039	1.04789e-17	2	1	0.0168135
HEIGHT	FAM69A	0.0313973	0.00663439	2.21766e-06	7	2	0.0117158
HEIGHT	FARP2	-0.0434603	0.00607423	8.37571e-13	8	2	0.00865637
HEIGHT	FASN	-0.0334745	0.00669596	5.75661e-07	2	1	0.0442996
HEIGHT	FZD2	0.0372123	0.00688698	6.5434e-08	23	2	0.00150721
HEIGHT	GALNT4	-0.0203132	0.00425607	1.81712e-06	21	2	0.719991
HEIGHT	GCN1L1	-0.0260678	0.00554315	2.56745e-06	21	2	0.00282379
HEIGHT	GGT7	-0.072716	0.00875801	1.01685e-16	9	2	0.000314382
HEIGHT	GLB1L	0.021039	0.00409268	2.73821e-07	9	2	0.0147491
HEIGHT	GLT25D2	-0.0227289	0.00361141	3.10087e-10	15	1	0.00215623
HEIGHT	GMDS	-0.0338602	0.0066987	4.30966e-07	10	1	0.000164287
HEIGHT	GOLGA6L5	-0.0247976	0.00488891	3.93223e-07	7	2	0.00184562
HEIGHT	GPBAR1	-0.0534018	0.00985936	6.08258e-08	18	2	0.00262009
HEIGHT	GRINA	0.031433	0.00531704	3.3849e-09	8	2	0.0131382
HEIGHT	GRM2	0.0429282	0.00718681	2.32661e-09	4	1	0.0203955
HEIGHT	GUSBP5	-0.0245762	0.00421082	5.33275e-09	9	1	0.00218634
HEIGHT	H6PD	-0.0290682	0.00553477	1.50512e-07	8	1	0.000205279
HEIGHT	HAGHL	0.0462688	0.00532604	3.71182e-18	3	2	0.316004
HEIGHT	HIATL2	0.034303	0.00703146	1.06894e-06	6	1	0.193093
HEIGHT	HINFP	0.0331537	0.00556638	2.58386e-09	10	2	0.363415
HEIGHT	HIST1H1PS1	-0.0402455	0.00792473	3.80482e-07	2	1	0.000171003
HEIGHT	HIST1H2BK	-0.0505016	0.00837881	1.66715e-09	3	1	0.00239574
HEIGHT	HIST1H4H	0.0446961	0.00681328	5.37586e-11	7	2	0.00233134
HEIGHT	HKDC1	-0.0256986	0.00498421	2.52275e-07	15	2	0.00182353
HEIGHT	HOMEZ	0.0491468	0.00721819	9.84554e-12	3	1	0.0145779
HEIGHT	HSD17B1P1	-0.042066	0.00736291	1.10847e-08	6	2	0.188511
HEIGHT	ICAM2	-0.0388943	0.00693268	2.02008e-08	6	1	0.00542675
HEIGHT	ILF3-AS1	-0.0474015	0.00748125	2.35742e-10	7	2	0.130715
HEIGHT	INPP5E	-0.0314015	0.00446972	2.13488e-12	14	3	0.0167404
HEIGHT	ISCA1	0.0264234	0.00501292	1.35641e-07	17	2	0.22999
HEIGHT	ISCA2	0.0215517	0.00458524	2.59871e-06	25	2	0.00161277
HEIGHT	ITIH4	-0.035717	0.00378273	3.65298e-21	12	2	0.000210259
HEIGHT	JMJD4	-0.0720457	0.00773275	1.19737e-20	5	1	0.0119385
HEIGHT	JMJD8	0.0374317	0.00763715	9.52196e-07	14	2	0.000411189
HEIGHT	KBTBD2	0.0304489	0.00479209	2.09798e-10	15	1	0.00024597
HEIGHT	KCNB1	-0.0407897	0.00825225	7.69845e-07	5	2	0.0356199
HEIGHT	KIAA1467	-0.0337841	0.00624693	6.36944e-08	6	1	0.169792
HEIGHT	KLHL24	0.0332014	0.00592034	2.04651e-08	7	2	0.0366806
HEIGHT	KLHL5	0.0220821	0.00444218	6.6606e-07	22	2	0.00162101
HEIGHT	KRT17P1	-0.0326494	0.00572275	1.16209e-08	8	2	0.0045156
HEIGHT	KRT18P34	0.0367436	0.00756525	1.19244e-06	3	1	0.000528225
HEIGHT	KRT8P33	0.0323268	0.00651771	7.05498e-07	2	1	0.231711
HEIGHT	LA16c-306A4.1	-0.0440119	0.00799676	3.71879e-08	2	1	0.000846362
HEIGHT	LAMC1	0.0275206	0.00424173	8.695e-11	29	2	0.00167222
HEIGHT	LOXL1-AS1	0.0417568	0.00434899	7.87806e-22	8	1	0.00403152
HEIGHT	LPAR2	-0.0259479	0.0047188	3.82341e-08	13	2	0.260955
HEIGHT	LRRC37A4P	0.0150422	0.00289422	2.02154e-07	16	3	0.000404742
HEIGHT	LRRC43	0.0450654	0.00800305	1.79133e-08	3	1	0.000449218
HEIGHT	LRRC45	0.0325919	0.00681537	1.73461e-06	10	3	0.0856554
HEIGHT	LRRK1	-0.0259792	0.0053963	1.47749e-06	8	1	0.112592
HEIGHT	LTB4R	-0.0467858	0.00878759	1.01465e-07	6	2	0.00217222
HEIGHT	LUZP1	0.0582777	0.00689544	2.87245e-17	2	1	0.000740654
HEIGHT	LYSMD1	0.0377144	0.00800625	2.46963e-06	7	2	0.000648723
HEIGHT	MAN2C1	0.0183515	0.00360684	3.61904e-07	25	2	0.0294961
HEIGHT	MAP1LC3A	0.0399865	0.00602795	3.2776e-11	6	2	0.0627398
HEIGHT	MAP2K2	-0.0346696	0.00737004	2.54954e-06	5	1	0.00926755
HEIGHT	MAPK3	-0.0247846	0.00517127	1.6451e-06	17	2	0.198466
HEIGHT	MAPKAPK3	-0.0318504	0.0061778	2.52779e-07	12	2	0.00180199
HEIGHT	MAST2	-0.0390721	0.00705557	3.06341e-08	2	1	0.000170266
HEIGHT	MAU2	0.0242976	0.00353029	5.87665e-12	11	2	0.0122622
HEIGHT	MAX	0.0489287	0.00779675	3.48466e-10	6	1	0.0134814
HEIGHT	MCM6	-0.0296796	0.00469845	2.66866e-10	8	1	0.00914209
HEIGHT	MEAF6	0.0281284	0.0052967	1.09296e-07	5	2	0.00938166
HEIGHT	MED19	-0.0252642	0.00355612	1.20838e-12	23	2	0.00292425
HEIGHT	METRN	0.0559502	0.00654363	1.22728e-17	3	1	0.180163
HEIGHT	METTL13	-0.023578	0.00463456	3.62959e-07	7	1	0.229068
HEIGHT	METTL21B	-0.015147	0.0029487	2.79411e-07	25	2	0.00027076
HEIGHT	METTL22	-0.0318525	0.00655058	1.15883e-06	25	2	0.394639
HEIGHT	METTL8	-0.0524116	0.008239	1.99914e-10	11	2	0.182768
HEIGHT	MGAT3	-0.040293	0.00668899	1.704e-09	8	2	0.0519919
HEIGHT	MGMT	0.0171099	0.00333032	2.78242e-07	14	1	0.131996
HEIGHT	MIB1	0.0448251	0.00869202	2.50879e-07	2	1	0.00926564
HEIGHT	MIF4GD	0.0285482	0.0059607	1.67283e-06	9	2	0.0443326
HEIGHT	MIR22HG	0.0316129	0.00549937	9.00641e-09	6	1	0.784718
HEIGHT	MLST8	0.0533031	0.00655219	4.11434e-16	4	2	0.000109581
HEIGHT	MLXIP	-0.0602244	0.00726231	1.10676e-16	3	1	0.00155508
HEIGHT	MORC2-AS1	0.0257503	0.00516851	6.2882e-07	19	2	0.00460774
HEIGHT	MOV10	-0.0539345	0.00861748	3.8811e-10	3	2	0.000349736
HEIGHT	MPHOSPH9	0.0649792	0.00804489	6.63393e-16	7	2	0.000503486
HEIGHT	MRPL45P2	-0.0269952	0.0056712	1.93549e-06	12	2	0.336094
HEIGHT	MSL1	-0.0544161	0.00824642	4.14613e-11	8	2	0.00026955
HEIGHT	MSRB2	-0.0243965	0.00476835	3.11523e-07	14	1	0.197714
HEIGHT	MST1L	-0.0220927	0.00373513	3.32181e-09	22	2	0.00329817
HEIGHT	MST1P2	0.0200801	0.00345435	6.13684e-09	16	2	0.00067971
HEIGHT	MTOR	0.0636038	0.0079092	8.85612e-16	3	1	0.0410113
HEIGHT	MYBPC3	0.0229682	0.00360942	1.97325e-10	10	1	0.000330588
HEIGHT	N4BP2L2	0.0408627	0.0067559	1.46245e-09	10	1	0.0104313
HEIGHT	NAALADL1	0.0384254	0.00662099	6.49139e-09	7	2	0.0804142
HEIGHT	NARFL	0.0474041	0.00568918	7.92749e-17	3	1	0.290488
HEIGHT	NASP	-0.0630313	0.00885165	1.07263e-12	2	1	0.00066814
HEIGHT	NCL	0.045967	0.00696501	4.11967e-11	4	1	0.00214525
HEIGHT	NDUFA13	0.0472535	0.00867636	5.1448e-08	8	2	0.000302584
HEIGHT	NDUFAF1	0.034584	0.00653209	1.19354e-07	14	3	0.125587
HEIGHT	NFATC1	-0.0517755	0.00699553	1.34926e-13	6	1	0.0433551
HEIGHT	NMB	-0.0409229	0.00724017	1.58402e-08	5	2	0.00543192
HEIGHT	NMT1	-0.0488802	0.00766692	1.82396e-10	8	2	0.0100429
HEIGHT	NPC2	0.0496973	0.00731521	1.09295e-11	9	2	0.163903
HEIGHT	NPIPP1	0.0199983	0.00411915	1.20413e-06	7	2	0.0322456
HEIGHT	NR1H3	-0.0289822	0.00537562	6.99038e-08	8	2	0.00318367
HEIGHT	NRBP1	-0.0424738	0.00759696	2.25897e-08	7	2	0.0276117
HEIGHT	OBFC1	0.0370299	0.00757837	1.02772e-06	3	1	0.0532937
HEIGHT	OCIAD1	-0.0464053	0.0081824	1.41673e-08	8	2	0.0253357
HEIGHT	OIP5-AS1	-0.0417448	0.00812018	2.73476e-07	6	2	0.000284893
HEIGHT	PARK7	0.032064	0.00671674	1.80828e-06	7	1	0.017643
HEIGHT	PARP10	0.044535	0.00803368	2.96432e-08	11	2	0.000118298
HEIGHT	PCBP1-AS1	0.0259205	0.00523703	7.44216e-07	21	3	0.0545574
HEIGHT	PCSK7	-0.0281496	0.00505477	2.56316e-08	9	1	0.1015
HEIGHT	PDIA4	-0.035788	0.00742732	1.44698e-06	2	1	0.0129054
HEIGHT	PDSS1	-0.0192713	0.00331568	6.1675e-09	15	2	0.129788
HEIGHT	PDZD3	-0.0426009	0.00905736	2.55794e-06	20	2	0.136157
HEIGHT	PER3	-0.0258599	0.0052932	1.03171e-06	6	2	0.0648171
HEIGHT	PFAS	-0.0402	0.0079901	4.87355e-07	9	2	0.0398498
HEIGHT	PHLPP2	0.0385643	0.00669107	8.23637e-09	7	1	0.00779058
HEIGHT	PIGC	0.0448709	0.00795426	1.6895e-08	4	1	0.00307844
HEIGHT	PIK3C2A	-0.0354746	0.0050302	1.75961e-12	12	1	0.382191
HEIGHT	PIK3R3	-0.0443888	0.00802991	3.24036e-08	13	2	0.0613055
HEIGHT	PLCD1	0.0552095	0.00788454	2.51902e-12	20	2	0.00171947
HEIGHT	PLEC	0.0411236	0.00741708	2.94879e-08	12	2	0.00394292
HEIGHT	PLEKHA1	-0.033144	0.00606451	4.62302e-08	7	1	0.0573907
HEIGHT	PLEKHA3	0.0369871	0.00773191	1.72105e-06	3	1	0.196794
HEIGHT	PLK1S1	0.0316737	0.00664159	1.8515e-06	6	1	0.092663
HEIGHT	PNKD	0.0323981	0.00454265	9.89323e-13	11	2	0.0632201
HEIGHT	POLA2	0.0400453	0.00745503	7.80497e-08	9	2	0.133304
HEIGHT	POMC	0.029707	0.00626556	2.1234e-06	10	2	0.00429598
HEIGHT	PPL	-0.0425569	0.00774216	3.86805e-08	13	2	0.00960927
HEIGHT	PPM1G	-0.0379121	0.00798676	2.06588e-06	3	2	0.000444872
HEIGHT	PSMB3	-0.0519254	0.00675262	1.47523e-14	4	1	0.288558
HEIGHT	PSMB4	0.0470845	0.00828108	1.3021e-08	2	1	0.010152
HEIGHT	PSMD4	0.0432402	0.00781543	3.15407e-08	9	2	0.00068289
HEIGHT	PSPH	-0.0421847	0.00861892	9.85883e-07	16	2	0.000971152
HEIGHT	PSPHP1	-0.0164888	0.00287959	1.0277e-08	14	2	0.00640283
HEIGHT	PSRC1	0.032297	0.00492934	5.6777e-11	13	2	0.710345
HEIGHT	PSTPIP1	-0.0270388	0.00548024	8.0613e-07	18	2	0.01071
HEIGHT	PTPN12	-0.0334984	0.00535793	4.04951e-10	23	2	0.000223039
HEIGHT	PTPRJ	0.0580154	0.00821208	1.61029e-12	6	2	0.0241535
HEIGHT	RAB11FIP4	-0.0318575	0.00632167	4.66969e-07	18	2	0.000271128
HEIGHT	RAB15	-0.0346844	0.0072187	1.54903e-06	9	2	0.000195003
HEIGHT	RAB23	-0.0220938	0.00429621	2.70924e-07	13	2	0.0139166
HEIGHT	RALGDS	0.0285849	0.00590783	1.30841e-06	16	2	0.0163557
HEIGHT	RALGPS1	-0.0262775	0.00512703	2.9709e-07	16	2	0.280527
HEIGHT	RFT1	0.0675905	0.00776383	3.15292e-18	5	2	0.000232644
HEIGHT	RFWD2	-0.0360077	0.00750833	1.62112e-06	3	1	0.015451
HEIGHT	RHD	-0.0220924	0.00424612	1.96144e-07	22	2	0.00584236
HEIGHT	RMI1	0.0575407	0.00789008	3.03604e-13	5	1	0.0206736
HEIGHT	RNPS1	-0.0430759	0.00757943	1.32143e-08	2	1	0.0388368
HEIGHT	ROGDI	0.0226012	0.00414548	4.98043e-08	15	2	0.000117422
HEIGHT	RP11-10A14.5	-0.0172591	0.00317523	5.4633e-08	13	1	0.116703
HEIGHT	RP11-120K9.2	0.0262982	0.00521949	4.69297e-07	5	1	0.0355474
HEIGHT	RP11-147L13.2	-0.0361376	0.00710284	3.6231e-07	2	1	0.00129615
HEIGHT	RP11-161M6.2	-0.054111	0.0080596	1.89552e-11	3	1	0.00118909
HEIGHT	RP11-165J3.6	0.0179842	0.00332418	6.29905e-08	17	2	0.357529
HEIGHT	RP11-168J18.6	-0.0523446	0.00800203	6.09413e-11	5	2	0.00015102
HEIGHT	RP11-181G12.2	0.0292985	0.00555671	1.34483e-07	7	2	0.00330255
HEIGHT	RP11-18I14.7	-0.0312107	0.00352584	8.59615e-19	13	2	0.0299633
HEIGHT	RP11-27I1.2	0.0102282	0.00218206	2.76672e-06	19	2	0.00549916
HEIGHT	RP11-34F20.5	-0.0309819	0.00577567	8.13038e-08	15	2	0.0867826
HEIGHT	RP11-457M11.5	0.0580934	0.00700422	1.09445e-16	3	1	0.000777284
HEIGHT	RP11-472N13.2	-0.0376335	0.00794273	2.15728e-06	2	1	0.0305723
HEIGHT	RP11-473M20.14	0.0428002	0.00792259	6.57926e-08	3	1	0.0113711
HEIGHT	RP11-477D19.2	-0.0216764	0.00438379	7.62686e-07	6	1	0.11357
HEIGHT	RP11-4O1.2	0.0213297	0.00427271	5.97353e-07	15	2	0.310382
HEIGHT	RP11-529H20.6	-0.0291986	0.00309797	4.29823e-21	6	2	0.268342
HEIGHT	RP11-554A11.9	0.0190935	0.00404786	2.39429e-06	5	1	0.0202767
HEIGHT	RP11-571M6.18	-0.0382053	0.00740057	2.43709e-07	6	2	0.00667763
HEIGHT	RP11-572M11.3	0.0175223	0.00365415	1.62524e-06	6	2	0.00208064
HEIGHT	RP11-617D20.1	0.0266324	0.00564928	2.42531e-06	16	2	0.000459039
HEIGHT	RP11-770G2.2	0.0363414	0.00516269	1.93312e-12	6	2	0.0161518
HEIGHT	RP11-96H19.1	0.0227169	0.00460511	8.09871e-07	7	1	0.00143431
HEIGHT	RP11-996F15.2	0.0278317	0.00438049	2.10378e-10	6	1	0.361547
HEIGHT	RP13-890H12.2	0.0645646	0.00699916	2.84547e-20	7	2	0.0805033
HEIGHT	RP3-329E20.2	-0.0343298	0.0053794	1.75116e-10	9	2	0.270427
HEIGHT	RP3-465N24.5	-0.0198268	0.00372752	1.04319e-07	5	2	0.11798
HEIGHT	RP3-477O4.16	0.0917794	0.00679882	1.57845e-41	2	1	0.0167275
HEIGHT	RP4-800G7.2	0.0243944	0.00460677	1.18799e-07	12	2	0.0421894
HEIGHT	RP5-1014C4.3	-0.0402725	0.00636313	2.46674e-10	3	1	0.036511
HEIGHT	RPL10A	-0.0262862	0.00383002	6.73392e-12	21	2	0.00112591
HEIGHT	RQCD1	0.0343414	0.00412724	8.74696e-17	8	2	0.0239589
HEIGHT	RREB1	0.0427519	0.00772648	3.14494e-08	5	1	0.0200882
HEIGHT	RRN3	0.0354514	0.00728173	1.12426e-06	3	2	0.0176994
HEIGHT	RRP15	0.03825	0.00733512	1.84177e-07	5	1	0.00125314
HEIGHT	RSBN1L	0.0433093	0.00735519	3.90271e-09	2	1	0.00116469
HEIGHT	RSBN1L-AS1	0.0228865	0.0046725	9.67573e-07	17	2	0.000597537
HEIGHT	RSF1	0.0350671	0.00709472	7.70475e-07	3	2	0.00258737
HEIGHT	SAR1B	-0.0493674	0.00777356	2.14358e-10	4	1	0.000932505
HEIGHT	SDHDP6	-0.0189938	0.00312077	1.15575e-09	16	2	0.00193588
HEIGHT	SEC16A	-0.0454964	0.00662907	6.73502e-12	8	2	0.00137684
HEIGHT	SERBP1P3	-0.0330409	0.00357189	2.23912e-20	9	2	0.0051514
HEIGHT	SETD9	0.0298619	0.00392169	2.64619e-14	6	1	0.105381
HEIGHT	SF3A3	0.026147	0.00529229	7.78887e-07	13	2	0.103747
HEIGHT	SHPRH	-0.0440089	0.00822955	8.90968e-08	4	1	0.000853847
HEIGHT	SLAIN2	-0.0392484	0.00785768	5.88642e-07	7	2	0.00242508
HEIGHT	SLBP	0.0592529	0.0073298	6.2759e-16	2	1	0.00516475
HEIGHT	SLC11A1	-0.0231892	0.00473119	9.518e-07	21	3	0.00034247
HEIGHT	SLC13A4	0.0386192	0.00737809	1.65602e-07	19	2	0.0133667
HEIGHT	SLC16A3	0.0387063	0.00691342	2.15946e-08	7	2	0.0362113
HEIGHT	SLC16A6	0.0432218	0.00724542	2.44041e-09	8	1	0.00119969
HEIGHT	SLC22A4	-0.0631003	0.00524231	2.27763e-33	11	2	0.0293242
HEIGHT	SLC22A5	-0.0474503	0.00362406	3.60456e-39	9	2	0.0962535
HEIGHT	SLC23A3	-0.0314966	0.00551276	1.10745e-08	5	1	0.0013941
HEIGHT	SLC25A16	-0.029834	0.00584184	3.27393e-07	5	1	0.000204907
HEIGHT	SLC35D2	-0.0425955	0.00790591	7.13234e-08	6	2	0.00219843
HEIGHT	SMAD7	-0.0307235	0.00595458	2.47412e-07	4	1	0.00291459
HEIGHT	SMARCD2	0.0918633	0.00728134	1.71777e-36	7	2	0.000690203
HEIGHT	SMPD2	-0.0392566	0.00584495	1.86356e-11	18	2	0.00149708
HEIGHT	SNAI3	-0.029571	0.00472958	4.04285e-10	18	2	0.000513687
HEIGHT	SNORA16	0.0167987	0.00338129	6.75953e-07	17	2	0.15647
HEIGHT	SNORD12B	-0.0340242	0.00472692	6.11192e-13	8	2	0.035899
HEIGHT	SNORD14A	-0.0182758	0.00357376	3.15615e-07	18	2	0.00296497
HEIGHT	SPCS1	-0.0508199	0.00841031	1.51677e-09	9	2	0.000789412
HEIGHT	SPCS2	0.0397359	0.0083951	2.20971e-06	3	1	0.00150186
HEIGHT	STAT2	-0.0631396	0.00879868	7.17647e-13	8	2	0.00671747
HEIGHT	STK32B	0.0473592	0.00842377	1.88663e-08	3	1	0.000182882
HEIGHT	STMN3	0.0274777	0.00516798	1.05545e-07	14	2	0.00171565
HEIGHT	SUPT3H	-0.0449911	0.00520065	5.102e-18	7	1	0.0116635
HEIGHT	SYTL2	0.0219617	0.00412005	9.79705e-08	11	2	0.0673185
HEIGHT	TACC3	0.0312851	0.00497368	3.17188e-10	16	2	0.00493535
HEIGHT	TBX6	0.0369887	0.00770575	1.58557e-06	5	2	0.0128788
HEIGHT	TC2N	0.026078	0.00444202	4.33787e-09	13	2	0.0644044
HEIGHT	TESK2	0.0401809	0.00766757	1.60256e-07	12	2	0.011023
HEIGHT	TEX264	0.0577183	0.0100321	8.7478e-09	23	3	0.108247
HEIGHT	THUMPD1	-0.0441374	0.00682955	1.02843e-10	7	2	0.0042758
HEIGHT	TIMM10	-0.0293269	0.00579078	4.09663e-07	20	2	0.00144797
HEIGHT	TMBIM4	-0.0396093	0.00591397	2.11889e-11	6	2	0.0814096
HEIGHT	TMEM60	-0.0279737	0.00443242	2.7695e-10	17	2	0.0225747
HEIGHT	TMOD1	0.0372482	0.00769543	1.29641e-06	13	2	0.00140197
HEIGHT	TNFSF13	-0.0410989	0.00595495	5.14074e-12	9	2	0.00237392
HEIGHT	TPCN2	-0.0265893	0.004566	5.76882e-09	20	2	0.00358136
HEIGHT	TPD52L2	0.038317	0.00673062	1.24874e-08	10	2	0.00143614
HEIGHT	TRADD	0.0393373	0.0072918	6.86293e-08	2	1	0.186842
HEIGHT	TRAM2	0.0365676	0.00751816	1.15092e-06	13	2	0.115136
HEIGHT	TRIM8	0.0629485	0.00769549	2.84055e-16	23	3	0.000512162
HEIGHT	TRIP11	-0.0609482	0.00786819	9.47123e-15	2	1	0.0111419
HEIGHT	TRMT61A	-0.0485576	0.00831167	5.15474e-09	2	1	0.0011704
HEIGHT	TSFM	0.0458273	0.00787812	5.98989e-09	5	1	0.0281823
HEIGHT	TSPAN3	-0.0276019	0.00442103	4.2841e-10	14	2	0.00172725
HEIGHT	TSPAN31	0.0483497	0.00744929	8.55432e-11	15	2	0.591905
HEIGHT	TTLL4	-0.0700445	0.00767293	6.92697e-20	3	1	0.0015494
HEIGHT	TXNDC15	-0.0314136	0.00640264	9.27896e-07	4	2	0.00796881
HEIGHT	U6	0.017381	0.00367215	2.21011e-06	6	2	0.454763
HEIGHT	UBE2L3	-0.0250813	0.00428276	4.73179e-09	14	2	0.0201496
HEIGHT	UBXN2A	-0.0487961	0.00672511	3.99254e-13	5	1	0.174168
HEIGHT	UHRF1BP1	-0.0297872	0.00399599	9.03723e-14	17	2	0.00101167
HEIGHT	UPF3A	-0.0293062	0.00457299	1.46919e-10	6	2	0.0297769
HEIGHT	UQCC	-0.119417	0.0054388	7.49447e-107	9	1	0.000838183
HEIGHT	USP34	-0.0355508	0.00734698	1.30601e-06	5	2	0.000988914
HEIGHT	USP36	-0.0250747	0.00432598	6.77948e-09	8	2	0.267094
HEIGHT	WDR19	0.0375191	0.00675603	2.80135e-08	20	2	0.000160555
HEIGHT	WDR24	0.053375	0.00809028	4.18373e-11	4	2	0.0407491
HEIGHT	WFIKKN1	0.0366926	0.00649161	1.58299e-08	5	2	0.38908
HEIGHT	WSB1	-0.0389997	0.00628088	5.32295e-10	6	1	0.0205516
HEIGHT	XKR6	0.0346884	0.00741312	2.87814e-06	6	1	0.012514
HEIGHT	XRRA1	0.0189162	0.00395967	1.77739e-06	20	2	0.000320371
HEIGHT	YJEFN3	-0.0488953	0.00886513	3.47864e-08	18	2	0.000357464
HEIGHT	YWHAB	0.0440852	0.00827586	9.98692e-08	9	2	0.000171723
HEIGHT	ZDHHC1	-0.0450756	0.00839099	7.79086e-08	9	2	0.0012547
HEIGHT	ZFAS1	-0.0404074	0.00742444	5.25401e-08	3	2	0.000169129
HEIGHT	ZNF142	-0.0610318	0.00692059	1.15617e-18	3	2	0.000197671
HEIGHT	ZNF213	0.0276502	0.00571614	1.31672e-06	23	3	0.0210248
HEIGHT	ZNF500	0.0354689	0.00549939	1.12138e-10	10	2	0.000464092
HEIGHT	ZNF568	-0.0308821	0.00604385	3.22713e-07	3	1	0.0297903
HEIGHT	ZNF575	0.0446647	0.00713571	3.86665e-10	4	1	0.258389
HEIGHT	ZNF638	0.0582426	0.0075025	8.28848e-15	4	1	0.0160064
HEIGHT	ZNF76	0.0683547	0.00863465	2.44642e-15	6	2	0.0301636
HGB	ABO	-0.0543874	0.00395331	4.59502e-43	13	2	0.000145189
HGB	AC137932.5	-0.0365535	0.00758263	1.43068e-06	26	3	0.000133344
HGB	ADAM1B	0.0638328	0.00981502	7.84278e-11	10	2	0.000409725
HGB	ADM	0.045655	0.00609304	6.73259e-14	32	2	0.000823982
HGB	AKIP1	0.0243734	0.00353077	5.08619e-12	51	2	0.00146997
HGB	AS3MT	-0.0253038	0.00525384	1.46282e-06	16	2	0.520807
HGB	ATAD5	-0.0458076	0.00902755	3.89118e-07	17	2	0.00163338
HGB	BCL6	0.046836	0.00898317	1.85064e-07	11	1	0.272156
HGB	BICC1	0.0442064	0.00811444	5.09768e-08	7	1	0.00391178
HGB	C1orf131	-0.0462762	0.00969584	1.81691e-06	18	2	0.0162363
HGB	C8orf40	0.0301452	0.00402263	6.68469e-14	36	2	0.056634
HGB	CATSPER2	-0.0457711	0.00788056	6.3183e-09	12	2	0.268071
HGB	CBFA2T3	-0.0449343	0.00927925	1.28247e-06	23	2	0.00115523
HGB	CMAHP	0.0270683	0.0040631	2.70153e-11	24	2	0.000575192
HGB	CNTROB	0.0339603	0.00703138	1.36659e-06	26	2	0.0188174
HGB	CRHR1-IT1	-0.0328385	0.00375611	2.27641e-18	38	2	0.00376071
HGB	CRLF3	0.0321824	0.00688916	2.9908e-06	22	2	0.312898
HGB	CSK	-0.034889	0.00635435	4.00632e-08	13	1	0.260507
HGB	CTB-50L17.9	-0.0210655	0.00441592	1.83891e-06	9	1	0.000546362
HGB	CTD-2349P21.10	-0.0396347	0.00845976	2.79837e-06	15	2	0.220709
HGB	CYP27A1	0.0213049	0.00307178	4.04196e-12	57	2	0.0238082
HGB	DGAT2	0.0447349	0.00837074	9.08192e-08	5	1	0.000113347
HGB	DND1P1	-0.0359726	0.00346614	3.11289e-25	24	2	0.137542
HGB	DUS2L	-0.0250382	0.00383024	6.27688e-11	11	2	0.0143999
HGB	EPHB4	-0.0188239	0.00345167	4.93716e-08	41	3	0.000296026
HGB	EXOC3	0.0249923	0.00346934	5.85829e-13	37	2	0.70643
HGB	FADS1	-0.0408157	0.00570192	8.17239e-13	86	4	0.224932
HGB	FADS2	-0.0238323	0.00390533	1.04422e-09	45	3	0.438119
HGB	FAM43A	0.0276738	0.00582787	2.0491e-06	64	3	0.222927
HGB	FCGR2B	-0.021282	0.00339216	3.5219e-10	33	2	0.00264055
HGB	FCGRT	0.060882	0.00905414	1.7654e-11	36	2	0.000797265
HGB	FTSJ3	0.0266555	0.00560367	1.96684e-06	38	3	0.488078
HGB	GBAP1	0.0314156	0.00418767	6.28894e-14	14	2	0.000170067
HGB	GLT8D1	-0.0404101	0.00814818	7.07089e-07	6	1	0.00495796
HGB	GLYCTK	-0.0358885	0.00536649	2.26971e-11	27	2	0.710371
HGB	GSTA6P	-0.0332356	0.0069403	1.67793e-06	4	1	0.00550559
HGB	HIST1H3E	-0.0715336	0.00809376	9.73503e-19	20	2	0.000122887
HGB	HSD17B11	0.0211893	0.00431822	9.25022e-07	45	2	0.000234504
HGB	IL6ST	0.0429969	0.00846143	3.74445e-07	5	1	0.0102111
HGB	KANSL1-AS1	-0.0157871	0.00269302	4.56691e-09	45	3	0.000258619
HGB	KIAA0319	-0.0311464	0.00662537	2.58786e-06	16	1	0.000284933
HGB	KIF1B	-0.0197603	0.00397871	6.81651e-07	19	1	0.089815
HGB	KLC1	-0.0279197	0.00585698	1.87074e-06	22	1	0.728122
HGB	LCAT	-0.0465254	0.00873336	9.96747e-08	49	3	0.00917436
HGB	LINC00304	0.0560349	0.00949263	3.56957e-09	18	2	0.00369767
HGB	LINC00649	0.0190316	0.00390455	1.09247e-06	35	2	0.202728
HGB	LRRC37A2	-0.0252898	0.0029635	1.41676e-17	39	3	0.00180932
HGB	LRRC37A4P	0.0289194	0.00302415	1.1459e-21	30	3	0.00899901
HGB	LTBP4	0.0467382	0.00953911	9.60097e-07	33	3	0.138521
HGB	MAPKAPK5-AS1	0.0814281	0.00683949	1.1069e-32	15	2	0.00610979
HGB	MAST2	0.0575655	0.0101152	1.26302e-08	5	2	0.000191984
HGB	MOSPD3	0.0432105	0.00735032	4.13433e-09	12	2	0.000103784
HGB	MPL	0.049184	0.00949692	2.23149e-07	12	2	0.034342
HGB	MPND	0.0366437	0.00701133	1.72877e-07	11	1	0.0169328
HGB	MTX1	-0.0543807	0.00745321	2.95857e-13	17	2	0.450834
HGB	MUTYH	0.0380143	0.00713386	9.89117e-08	40	2	0.0247607
HGB	NKX3-1	0.0159517	0.00331935	1.54225e-06	25	2	0.00235761
HGB	NOSIP	-0.0510229	0.00944278	6.53957e-08	10	2	0.0538775
HGB	PIK3R3	0.0553249	0.00949412	5.63356e-09	30	2	0.137723
HGB	PPM1M	-0.0330418	0.00523089	2.67275e-10	39	2	0.17467
HGB	PRKAR1B	0.0453624	0.00851679	1.00269e-07	4	1	0.128097
HGB	PXK	-0.0385537	0.00592521	7.68067e-11	21	2	0.085479
HGB	RNFT1	-0.0303984	0.00575554	1.28065e-07	7	1	0.00353586
HGB	RP1-228P16.1	-0.0368254	0.00480728	1.85435e-14	16	2	0.00111279
HGB	RP1-92O14.3	0.0411842	0.00858636	1.61485e-06	2	1	0.211201
HGB	RP1-92O14.6	0.0418593	0.00842837	6.81817e-07	2	1	0.0248922
HGB	RP11-259G18.1	-0.0402844	0.00435715	2.33987e-20	22	2	0.743632
HGB	RP11-259G18.2	-0.0475777	0.00788071	1.5678e-09	21	2	0.0201758
HGB	RP11-259G18.3	-0.0490107	0.00772116	2.18718e-10	19	2	0.00809555
HGB	RP11-296O14.3	-0.0383672	0.00703611	4.9554e-08	20	2	0.178158
HGB	RP11-370I10.4	0.0349735	0.00294503	1.58792e-32	24	1	0.000449174
HGB	RP11-397E7.4	-0.0372831	0.007469	5.98472e-07	3	1	0.0739649
HGB	RP11-484L8.1	-0.0372589	0.00577878	1.13682e-10	7	1	0.15699
HGB	RP11-707O23.5	-0.032987	0.00324242	2.60197e-24	24	2	0.00593024
HGB	RP11-767N6.2	-0.037226	0.00710565	1.61514e-07	14	2	0.00149368
HGB	RP11-798G7.5	0.049782	0.00539562	2.79953e-20	25	2	0.000618195
HGB	RP11-830F9.7	-0.0360139	0.00590539	1.07088e-09	5	1	0.203259
HGB	RP13-753N3.1	-0.0425497	0.00701086	1.28622e-09	18	2	0.111754
HGB	RP3-473L9.4	0.0742101	0.00827113	2.90681e-19	28	2	0.000844854
HGB	RP5-1157M23.2	-0.0474606	0.00730463	8.1756e-11	11	2	0.0624655
HGB	RP5-894D12.3	0.0459685	0.00805324	1.14266e-08	17	2	0.268406
HGB	RQCD1	-0.0260349	0.00379376	6.7645e-12	14	2	0.623093
HGB	SHC1	0.0493053	0.00889598	2.98313e-08	23	3	0.0330223
HGB	SLC12A9	-0.0521258	0.00855446	1.10538e-09	13	2	0.000113048
HGB	SLC17A3	-0.0834425	0.00724298	1.04041e-30	17	2	0.00417411
HGB	SLC20A2	0.0478079	0.00663841	5.9463e-13	35	2	0.0263395
HGB	SLC4A2	-0.0398707	0.00809745	8.48516e-07	14	2	0.292086
HGB	SNAI3-AS1	-0.0256557	0.00483962	1.15055e-07	19	2	0.000269198
HGB	SPRTN	0.0606465	0.00957906	2.43334e-10	5	1	0.000140502
HGB	ST6GALNAC4	0.0438755	0.00903656	1.20184e-06	9	2	0.00949602
HGB	SULT1A2	0.0237932	0.00508369	2.86465e-06	11	2	0.0779724
HGB	SUZ12P	0.0266301	0.004698	1.44153e-08	3	1	0.538543
HGB	TEFM	0.0244589	0.00477413	3.00366e-07	13	2	0.193499
HGB	TESK2	-0.0375588	0.00668612	1.9382e-08	46	3	0.00431597
HGB	THBS3	-0.0360079	0.00391131	3.38215e-20	30	3	0.000375744
HGB	TMEM258	-0.0439471	0.00748616	4.34642e-09	34	2	0.0173194
HGB	TMEM9B-AS1	-0.0166143	0.00293491	1.50557e-08	22	2	0.0256214
HGB	TP53INP1	-0.0420122	0.00700132	1.96572e-09	21	1	0.00241759
HGB	TST	-0.0418079	0.00742851	1.82281e-08	11	1	0.00409162
HGB	TTLL4	0.0579554	0.008318	3.22702e-12	10	1	0.00103146
HGB	UGT8	0.0468763	0.00875593	8.61941e-08	4	1	0.0049323
HGB	ULK3	-0.0287163	0.00565281	3.77439e-07	34	2	0.810308
HGB	VIL1	-0.0354303	0.00718404	8.14747e-07	8	1	0.0590391
HGB	VLDLR	-0.0346996	0.0056312	7.18228e-10	34	1	0.0193852
HGB	WDR82	-0.0383749	0.00772754	6.83481e-07	11	2	0.00399364
HGB	Y_RNA	0.037191	0.0067035	2.88951e-08	3	1	0.000393164
HGB	ZC3H4	-0.0462148	0.00916082	4.53916e-07	4	1	0.00507401
HGB	ZNF142	0.0509796	0.00758455	1.79863e-11	8	2	0.00511505
HR	AC017104.2	0.0566761	0.0111302	3.54105e-07	12	2	0.00114167
HR	CALCRL	-0.0517822	0.0105953	1.02233e-06	7	1	0.0866932
HR	CNPY3	0.0586278	0.012485	2.65462e-06	8	2	0.0266595
HR	GIGYF1	0.0641005	0.0119076	7.31982e-08	10	3	0.273993
HR	HIF1AN	0.0493821	0.00989933	6.08717e-07	18	2	0.016147
HR	NCL	0.0677958	0.0110047	7.24479e-10	5	1	0.000870215
HR	PEX6	0.0215259	0.00401228	8.09418e-08	26	2	0.776783
HR	TFR2	0.0549871	0.0111506	8.16859e-07	3	2	0.000109632
HR	TMEM258	0.0510062	0.0106033	1.50614e-06	17	2	0.131867
HR	TRIP6	-0.0619573	0.0107475	8.17374e-09	9	2	0.000122124
HR	UFSP1	-0.0554591	0.0104138	1.00642e-07	11	2	0.0381154
IBD	AC010883.5	0.09783	0.0156177	3.7507e-10	4	1	0.0679364
IBD	AC013264.2	0.0297916	0.00591585	4.7562e-07	20	1	0.185774
IBD	ADAM15	-0.0645821	0.00900277	7.30621e-13	51	2	0.510593
IBD	ADCY7	-0.0877159	0.0144772	1.37056e-09	24	2	0.0532845
IBD	ADO	0.134502	0.0184189	2.82697e-13	14	1	0.0270621
IBD	AHSA2	-0.056939	0.00816984	3.18269e-12	14	1	0.0257925
IBD	AL133458.1	-0.0504161	0.00533127	3.17874e-21	37	2	0.130899
IBD	ANXA6	0.0532356	0.0109971	1.29259e-06	36	2	0.711703
IBD	APEH	0.140346	0.0154737	1.19028e-19	20	2	0.000153693
IBD	ARNT	0.0878719	0.0174019	4.42827e-07	26	3	0.0494773
IBD	BCL2L11	0.10508	0.0214539	9.68393e-07	9	2	0.000650441
IBD	BRD7	-0.0635872	0.00962996	4.0276e-11	31	2	0.0560742
IBD	C1orf106	-0.118617	0.0238044	6.26102e-07	2	1	0.00144181
IBD	CARD9	0.105176	0.00894447	6.36111e-32	43	3	0.03315
IBD	CCDC101	-0.0625208	0.0101261	6.64813e-10	31	2	0.255405
IBD	CERS2	-0.0992128	0.0186423	1.02683e-07	24	2	0.228607
IBD	CXCR2	-0.0800917	0.0158724	4.51228e-07	19	2	0.206548
IBD	CYB5B	0.0652122	0.0132001	7.80084e-07	24	2	0.890166
IBD	DNMT3A	-0.0868052	0.0174364	6.41132e-07	6	1	0.00146545
IBD	EDN3	-0.0977688	0.0187691	1.89845e-07	15	2	0.158731
IBD	ERAP2	0.0302536	0.00638766	2.17708e-06	45	2	0.00349132
IBD	FAM212A	0.153938	0.0235189	5.93929e-11	13	2	0.000808756
IBD	FAM213B	0.073567	0.0137156	8.15074e-08	15	2	0.780719
IBD	GBAP1	-0.0452627	0.00921745	9.08234e-07	12	2	0.736494
IBD	GPBAR1	0.116764	0.0213252	4.36571e-08	58	2	0.0066497
IBD	GSDMB	-0.0421808	0.0064053	4.53976e-11	77	2	0.000516255
IBD	HADH	0.0926263	0.0196767	2.50871e-06	19	2	0.0450367
IBD	HORMAD1	-0.0845343	0.0176149	1.59438e-06	13	2	0.323794
IBD	IL12RB2	-0.106323	0.0166472	1.69342e-10	11	2	0.0092636
IBD	IL1RL1	-0.11681	0.0224814	2.03794e-07	36	2	0.00559885
IBD	IL23R	0.160008	0.0239242	2.26072e-11	9	2	0.000121667
IBD	JAK2	0.091362	0.0166259	3.90374e-08	29	2	0.000332729
IBD	KIAA1841	0.0451024	0.00923745	1.04716e-06	41	2	0.0649056
IBD	LNPEP	0.0936877	0.0156281	2.03704e-09	18	1	0.165163
IBD	MMEL1	0.0580801	0.00988752	4.25199e-09	21	2	0.94307
IBD	NAAA	0.0300797	0.00570265	1.32989e-07	61	3	0.908866
IBD	NAGLU	0.0953285	0.0199549	1.7776e-06	16	2	0.00022841
IBD	ORMDL3	-0.0689152	0.00704786	1.39711e-22	22	2	0.000927831
IBD	PAPD5	-0.121017	0.0205034	3.58506e-09	8	1	0.00759237
IBD	PARK7	-0.112087	0.0174702	1.39966e-10	15	1	0.407359
IBD	PGAP3	-0.0881663	0.0150645	4.83994e-09	29	3	0.0597868
IBD	PNKD	-0.0569382	0.00972577	4.78826e-09	23	1	0.149481
IBD	PRKCB	0.0504349	0.0101683	7.04861e-07	24	2	0.406031
IBD	RNASET2	-0.0431761	0.00590232	2.57171e-13	26	1	0.0125005
IBD	RP1-167A14.2	-0.0456282	0.00792246	8.44413e-09	14	1	0.000839457
IBD	RP11-1348G14.4	-0.0995391	0.0193311	2.61637e-07	10	2	0.183534
IBD	RP11-18I14.7	-0.0462902	0.00818893	1.57873e-08	28	2	0.422506
IBD	RP11-378A13.1	-0.0396457	0.00616701	1.28723e-10	28	2	0.29087
IBD	RP11-401P9.4	-0.131472	0.0255915	2.78685e-07	18	2	0.000583074
IBD	RP11-94L15.2	0.0866996	0.0158928	4.88997e-08	19	2	0.0285935
IBD	RPS6KA2	-0.0852393	0.0134214	2.13896e-10	34	1	0.084526
IBD	SCARNA5	-0.188985	0.021535	1.69835e-18	2	1	0.000244263
IBD	SDCCAG3	-0.0987718	0.0131805	6.69036e-14	30	3	0.00778156
IBD	SDF4	-0.087988	0.0159718	3.60994e-08	7	1	0.0456106
IBD	SEC16A	-0.103085	0.0166949	6.63046e-10	6	1	0.0163391
IBD	SETDB1	0.0969557	0.0198067	9.82533e-07	10	2	0.0445157
IBD	SLC22A4	-0.0640156	0.0130877	1.00181e-06	13	2	0.0317264
IBD	SLC22A5	-0.0659008	0.00796136	1.25705e-16	35	2	0.01528
IBD	SLC26A6	0.138836	0.0208134	2.54942e-11	5	2	0.0197774
IBD	STAT5A	0.114941	0.0207907	3.23027e-08	5	2	0.0038344
IBD	SULT1A2	0.0726053	0.0117788	7.09032e-10	11	2	0.108228
IBD	THBS3	0.0570822	0.0097714	5.16519e-09	21	2	0.621968
IBD	TM9SF2	-0.119147	0.0215876	3.40451e-08	6	1	0.0188167
IBD	TNFRSF14	-0.0757601	0.013443	1.74403e-08	17	1	0.13749
IBD	TRPS1	0.0847632	0.0180081	2.5144e-06	7	1	0.0321861
IBD	TUFM	0.0469969	0.00718664	6.17349e-11	25	2	0.0252024
IBD	UBA7	0.0947955	0.00940234	6.62819e-24	19	2	0.000513082
IBD	UBE2L3	0.0680002	0.0103507	5.04416e-11	19	2	0.71741
IBD	ZFP90	0.0495544	0.00746729	3.21878e-11	43	2	0.053525
INSOMNIA	C1QTNF4	0.0376032	0.00783706	1.60158e-06	11	1	0.16881
INSOMNIA	FLVCR2	-0.0358951	0.00764053	2.6273e-06	19	1	0.0594037
INSOMNIA	RP11-473M20.5	-0.043132	0.00791332	5.02122e-08	22	2	0.157391
INTELLIGENCE	AC009299.3	0.0346763	0.00523567	3.51766e-11	29	1	0.00759607
INTELLIGENCE	CBX1	-0.0757677	0.0153093	7.455e-07	6	2	0.253708
INTELLIGENCE	CCDC134	-0.0621935	0.0124881	6.35095e-07	40	2	0.00267239
INTELLIGENCE	CKB	0.0610271	0.0129656	2.51558e-06	16	2	0.0850876
INTELLIGENCE	CSE1L	-0.074354	0.0122004	1.09837e-09	16	2	0.478987
INTELLIGENCE	DHRS11	-0.0561755	0.0120092	2.9012e-06	12	2	0.577513
INTELLIGENCE	NAGA	-0.0679008	0.0123635	3.97349e-08	21	2	0.0578507
INTELLIGENCE	RAB11FIP5	-0.0585722	0.0115225	3.70922e-07	33	3	0.826634
INTELLIGENCE	RBM6	0.0264192	0.00551233	1.64509e-06	25	2	0.746932
INTELLIGENCE	RP1-257I20.13	-0.0785258	0.0156104	4.89595e-07	3	1	0.00196766
INTELLIGENCE	RP4-669P10.18	0.076076	0.0128015	2.80312e-09	3	1	0.00640933
INTELLIGENCE	SULT1A2	-0.0470445	0.00881781	9.54555e-08	11	2	0.25256
INTELLIGENCE	TANK	0.0644025	0.0119884	7.78358e-08	9	1	0.312014
INTELLIGENCE	TRIM37	0.0323226	0.00674603	1.65669e-06	22	2	0.232919
INTELLIGENCE	TUFM	-0.0241629	0.0051573	2.79697e-06	34	2	0.0221322
INTELLIGENCE	UBA7	0.0428843	0.00771908	2.76631e-08	14	2	0.375147
INTELLIGENCE	ZDHHC17	0.048124	0.0102203	2.49354e-06	23	1	0.505961
LDL	ABO	-0.0479111	0.00524465	6.52716e-20	12	2	0.00781815
LDL	AC005253.2	-0.0725852	0.0117801	7.19678e-10	3	1	0.182677
LDL	AC093627.8	-0.0465219	0.00893245	1.90687e-07	11	2	0.00147423
LDL	ACSL6	0.0770032	0.0156369	8.45959e-07	13	2	0.0449886
LDL	ADC	-0.147346	0.0180559	3.33544e-16	5	2	0.0155727
LDL	ADRB1	-0.104465	0.0140138	9.02434e-14	5	1	0.001102
LDL	AGBL3	0.0790755	0.0154265	2.9604e-07	18	2	0.00662973
LDL	AKAP7	0.0593291	0.00861943	5.85304e-12	44	2	0.000837373
LDL	ANKRD36	0.0455523	0.00966109	2.41676e-06	8	1	0.00648129
LDL	AP001046.5	-0.0418078	0.00770808	5.8317e-08	4	1	0.811923
LDL	APOBEC3C	0.0622406	0.0101294	8.0193e-10	11	2	0.00020197
LDL	APOL2	0.0875301	0.0144152	1.26269e-09	7	2	0.348585
LDL	ATP13A1	-0.0704818	0.00948027	1.04899e-13	26	3	0.171696
LDL	ATPAF1	0.0905474	0.0128982	2.2161e-12	4	1	0.0511355
LDL	BAIAP2L2	-0.117968	0.0177111	2.72544e-11	25	3	0.478084
LDL	BCAR1	-0.0682676	0.0145078	2.53124e-06	17	2	0.704075
LDL	BDH1	-0.0961625	0.0177315	5.85213e-08	3	1	0.00163966
LDL	C19orf12	-0.0547589	0.00815453	1.8788e-11	14	1	0.000389592
LDL	C9orf69	-0.148152	0.0129405	2.38624e-30	4	1	0.313008
LDL	CCDC134	0.0733208	0.0128413	1.13129e-08	27	2	0.331918
LDL	CCDC88A	-0.0720496	0.0147109	9.69646e-07	10	2	0.00389151
LDL	CD2BP2	0.0785765	0.0162234	1.27631e-06	7	3	0.0596599
LDL	CDK6	-0.180224	0.01599	1.82404e-29	2	1	0.0518947
LDL	CDS2	0.0271713	0.00556227	1.03459e-06	11	1	0.128903
LDL	CGGBP1	0.046361	0.00861754	7.45517e-08	9	1	0.00041728
LDL	CHCHD3	-0.0778745	0.0142893	5.04117e-08	3	1	0.0218949
LDL	CLCF1	0.0760213	0.0140519	6.30141e-08	12	3	0.0012218
LDL	COPG1	0.114974	0.0176803	7.87624e-11	5	2	0.136191
LDL	COPZ2	-0.0558345	0.0115668	1.38514e-06	11	2	0.202599
LDL	CRY2	-0.0674628	0.0115699	5.51308e-09	10	3	0.000117857
LDL	CTC-490G23.2	0.0220808	0.00428115	2.50012e-07	12	1	0.0182829
LDL	CTD-2547E10.2	0.10135	0.0149823	1.33591e-11	12	2	0.0200543
LDL	CYB5A	-0.08134	0.014034	6.7949e-09	7	1	0.000779171
LDL	CYP4V2	-0.0289958	0.00554485	1.70133e-07	21	1	0.0041653
LDL	DCTN6	0.0737514	0.0137093	7.46296e-08	2	1	0.156232
LDL	DDX28	-0.110056	0.015421	9.557e-13	14	3	0.503322
LDL	DIEXF	-0.0430187	0.00811515	1.15153e-07	9	1	0.0264929
LDL	DOCK7	0.100486	0.0129098	7.04535e-15	5	1	0.00505914
LDL	DRAP1	-0.0983606	0.0158859	5.95235e-10	10	2	0.0723434
LDL	EEF1A2	0.0679659	0.0105326	1.09708e-10	11	2	0.0548712
LDL	EID1	-0.0466653	0.00771216	1.4406e-09	4	1	0.000214824
LDL	ELL	0.0772259	0.00906122	1.55899e-17	17	2	0.0110643
LDL	EPHX2	-0.0459925	0.00829717	2.97064e-08	16	2	0.790465
LDL	ESM1	-0.116674	0.0146532	1.68772e-15	3	2	0.193916
LDL	FADS1	-0.0580215	0.00885632	5.69924e-11	28	3	0.0113123
LDL	FAM118B	-0.0414446	0.00842188	8.60724e-07	13	1	0.0279499
LDL	FUCA1	-0.0470836	0.00737835	1.75565e-10	19	2	0.0752768
LDL	GADD45B	0.0841799	0.0131307	1.44661e-10	12	2	0.697832
LDL	GALNT9	0.084215	0.0131364	1.44753e-10	4	1	0.117635
LDL	GAS7	0.0486665	0.010369	2.68642e-06	11	1	0.0656749
LDL	GJA4	-0.0614844	0.0126551	1.18305e-06	2	1	0.434572
LDL	GLP1R	0.164376	0.0214493	1.81016e-14	3	1	0.00324478
LDL	GLTPD1	0.0783279	0.013331	4.21305e-09	4	2	0.225117
LDL	GNAI3	-0.0383372	0.00779683	8.78678e-07	19	3	0.000749782
LDL	GPR160	-0.0396782	0.00725636	4.54981e-08	8	1	0.0241371
LDL	GRINA	-0.050107	0.00895818	2.22611e-08	8	2	0.2017
LDL	GZMK	-0.107996	0.012825	3.74035e-17	2	1	0.0509002
LDL	HES4	-0.0634182	0.00992495	1.66132e-10	7	2	0.00017261
LDL	HIATL2	0.0618962	0.0120299	2.67217e-07	7	1	0.0837802
LDL	HTT-AS1	0.0348725	0.0060755	9.47578e-09	10	2	0.270497
LDL	IFIH1	-0.0965996	0.0115669	6.74819e-17	2	1	0.37497
LDL	IGHGP	0.0623158	0.00962147	9.37229e-11	4	2	0.967853
LDL	IGHMBP2	-0.0344907	0.0072823	2.17717e-06	14	1	0.933031
LDL	IGHV7-27	-0.080846	0.0104417	9.74027e-15	7	2	0.649286
LDL	IGLV3-10	0.0694684	0.00838791	1.21156e-16	6	1	0.242425
LDL	IGLV3-12	0.0311572	0.00461809	1.51183e-11	4	1	0.00247977
LDL	IGLV3-13	0.0504132	0.00683637	1.65246e-13	3	1	0.0783351
LDL	IGLV3-21	0.0732605	0.0108673	1.56903e-11	2	1	0.42681
LDL	IGLVI-70	0.0743968	0.0101481	2.28298e-13	10	2	0.00222516
LDL	IL1R1	-0.0821566	0.0147118	2.34498e-08	16	2	0.00848706
LDL	IL2RB	0.099499	0.0177963	2.25784e-08	4	1	0.0156308
LDL	ILF3	-0.0526338	0.0111757	2.48142e-06	2	1	0.000997144
LDL	IMP4	-0.057963	0.0107976	7.95517e-08	5	1	0.580343
LDL	ISG15	-0.137081	0.0157109	2.65598e-18	2	1	0.0213443
LDL	ITIH3	0.0928283	0.0150713	7.30736e-10	4	2	0.000773895
LDL	KRR1	-0.131245	0.0154909	2.40414e-17	2	1	0.000301442
LDL	LDB1	0.113876	0.0153636	1.24357e-13	10	2	0.596456
LDL	LIN7A	-0.0528051	0.0112824	2.86435e-06	14	1	0.017264
LDL	LINC00847	0.0539396	0.00839268	1.30163e-10	4	1	0.00437181
LDL	LIPA	-0.0307485	0.00548011	2.01238e-08	36	2	0.593034
LDL	LMOD1	0.112768	0.0174918	1.14136e-10	23	2	0.450547
LDL	LRRC37A16P	-0.0650185	0.00879557	1.44432e-13	19	2	0.011445
LDL	M6PR	0.0405606	0.00832706	1.11072e-06	15	2	0.994626
LDL	MAD1L1	0.0525994	0.00890853	3.53961e-09	16	2	0.237356
LDL	MAFB	-0.0748032	0.0131614	1.31957e-08	2	1	0.0112907
LDL	MAU2	0.0332998	0.00607897	4.30472e-08	12	2	0.0371796
LDL	MDM4	-0.0674053	0.0108165	4.61436e-10	5	1	0.756824
LDL	MLC1	-0.104421	0.0184419	1.49476e-08	11	2	0.0045382
LDL	MRPL45P2	0.045826	0.00937711	1.02383e-06	14	2	0.113345
LDL	MTHFD2L	-0.0991421	0.0132004	5.88914e-14	3	1	0.000148108
LDL	NACC2	-0.102111	0.0115081	7.11815e-19	8	1	0.00647211
LDL	NANOS1	0.101998	0.0107286	1.96124e-21	14	2	0.000114506
LDL	NCAPH2	0.0837466	0.0154845	6.35821e-08	5	2	0.0184038
LDL	NPEPPS	-0.0588528	0.0124832	2.42252e-06	8	2	0.227046
LDL	NTN5	0.0673144	0.0132214	3.55608e-07	10	2	0.268261
LDL	NTPCR	-0.0354673	0.00441737	9.82276e-16	35	1	0.0926797
LDL	OASL	0.061601	0.0102698	1.99432e-09	17	2	0.00231265
LDL	OR10AA1P	0.0712553	0.0104031	7.41565e-12	5	1	0.0234841
LDL	PARP10	-0.0805601	0.0150633	8.88784e-08	11	2	0.015229
LDL	PCTP	-0.0651155	0.0103786	3.51785e-10	8	1	0.301628
LDL	PDPK2	0.0674164	0.0113726	3.06672e-09	12	2	0.412671
LDL	PIGZ	0.0542153	0.0115376	2.61409e-06	5	1	0.231033
LDL	PLCB2	0.0977718	0.0136181	6.99535e-13	5	2	0.282231
LDL	PLD4	-0.0859505	0.0142228	1.51127e-09	3	2	0.176731
LDL	PLEC	-0.0790832	0.0134344	3.94211e-09	11	2	0.0754895
LDL	POLD2	-0.119374	0.0163062	2.46518e-13	11	2	0.0262189
LDL	POLR3E	-0.0515452	0.00986218	1.72701e-07	7	1	0.00091672
LDL	PPIA	-0.105522	0.012584	5.05362e-17	15	3	0.00232683
LDL	PROZ	0.0637742	0.0135894	2.69328e-06	14	2	0.524001
LDL	PSPHP1	0.0254991	0.0048617	1.56363e-07	14	2	0.0207657
LDL	PSRC1	-0.134086	0.012448	4.68477e-27	10	2	0.00529042
LDL	PTK6	-0.0836094	0.0160861	2.0184e-07	4	2	0.0219091
LDL	RAB11FIP2	-0.0895119	0.0154537	6.94438e-09	2	1	0.00758181
LDL	RAB18	0.0800977	0.0135978	3.85024e-09	2	1	0.0709752
LDL	RAC1	-0.0891733	0.0127837	3.04642e-12	21	2	0.000218818
LDL	RAP1A	0.0664609	0.013939	1.86092e-06	14	2	0.0740611
LDL	RBBP6	-0.217613	0.0184202	3.30966e-32	3	1	0.000469653
LDL	RHD	-0.0416584	0.00680927	9.48235e-10	24	2	0.32125
LDL	RHOU	0.0575694	0.0110646	1.96078e-07	18	2	0.0171006
LDL	RILPL1	-0.061917	0.0130605	2.12876e-06	11	2	0.258603
LDL	RNF19A	0.108177	0.0120833	3.47207e-19	7	1	0.103725
LDL	RP11-20I23.13	-0.0292168	0.00510724	1.06113e-08	19	2	0.0886976
LDL	RP11-392P7.6	0.0729166	0.0109677	2.96471e-11	4	1	0.222672
LDL	RP11-54C4.1	0.0336836	0.0069619	1.30969e-06	4	1	0.350805
LDL	RP11-611D20.2	0.0370383	0.00683095	5.88934e-08	17	3	0.107109
LDL	RP11-629O1.2	0.0635728	0.0117938	7.03259e-08	6	1	0.580413
LDL	RP11-673E1.1	0.041339	0.00793168	1.86935e-07	4	1	0.00775208
LDL	RP11-712B9.2	0.0953415	0.0150038	2.09134e-10	2	1	0.00474034
LDL	RP11-826N14.1	-0.0711666	0.0137297	2.17862e-07	10	3	0.00812848
LDL	RP11-856M7.6	0.0618244	0.0118122	1.65928e-07	2	1	0.2576
LDL	RP11-90P13.1	0.0737092	0.0129018	1.10944e-08	2	1	0.315286
LDL	RP11-981P6.1	-0.0463542	0.00905741	3.09086e-07	4	1	0.0111127
LDL	RP3-465N24.5	-0.0346943	0.00611626	1.40753e-08	8	2	0.572869
LDL	RP4-575N6.4	-0.0655246	0.012452	1.42351e-07	4	1	0.00462332
LDL	RP5-1014C4.3	-0.0598395	0.0106557	1.95725e-08	3	1	0.371392
LDL	RPS29P12	-0.0636253	0.0114178	2.51128e-08	4	1	0.00997561
LDL	RUVBL2	0.0663663	0.0120164	3.33267e-08	3	1	0.526992
LDL	S1PR5	-0.0909917	0.0160128	1.32785e-08	4	2	0.137871
LDL	SBDSP1	-0.07435	0.0139368	9.566e-08	2	1	0.388556
LDL	SCAMP2	0.0473075	0.00987165	1.64916e-06	19	2	0.533452
LDL	SCIN	-0.0958029	0.0162172	3.47379e-09	12	2	0.0490293
LDL	SDHDP6	-0.0272324	0.00543757	5.49427e-07	17	2	0.355777
LDL	SIK1	-0.102856	0.015963	1.16824e-10	20	2	0.288989
LDL	SLC12A3	0.0649074	0.0128611	4.49309e-07	3	1	0.130659
LDL	SLC4A1AP	-0.0895255	0.0106386	3.92337e-17	4	2	0.000543516
LDL	SLC5A3	0.089568	0.0153002	4.79739e-09	4	1	0.0130101
LDL	SLK	-0.0550104	0.0112016	9.06338e-07	10	1	0.0138191
LDL	SP4	-0.0656798	0.0113923	8.15178e-09	11	1	0.00451209
LDL	SPDYE3	-0.0990169	0.0195252	3.95244e-07	13	2	0.0602186
LDL	STAT6	-0.0496737	0.00741287	2.06988e-11	25	2	0.000295573
LDL	STOM	-0.0555947	0.011496	1.32482e-06	4	1	0.0481658
LDL	SYTL1	-0.0783882	0.0118942	4.38516e-11	4	1	0.550038
LDL	TBC1D27	-0.105738	0.0168576	3.55453e-10	6	2	0.00192365
LDL	TECPR2	-0.0904912	0.0171586	1.33629e-07	6	2	0.0799143
LDL	TESPA1	-0.0913781	0.00856844	1.49211e-26	10	2	0.000285589
LDL	TIA1	0.0878495	0.0129023	9.84105e-12	8	2	0.000356609
LDL	TLR5	0.0863321	0.014403	2.04699e-09	9	1	0.0953549
LDL	TMED4	0.0567861	0.0111183	3.26566e-07	14	2	0.00208486
LDL	TMEM120A	0.0557417	0.0111158	5.3134e-07	6	1	0.527159
LDL	TMEM258	-0.0845042	0.0115288	2.30434e-13	17	2	0.010491
LDL	TMEM91	-0.0451847	0.00957713	2.38196e-06	18	2	0.113169
LDL	TMUB1	0.123938	0.0198379	4.17008e-10	3	2	0.0665452
LDL	TPM3P6	-0.0720143	0.00937742	1.59653e-14	11	2	0.00316312
LDL	TPMT	0.0358742	0.00754917	2.01345e-06	22	2	0.613662
LDL	TRAK1	0.0836289	0.0127184	4.85058e-11	15	2	0.0029212
LDL	TRIM16	0.130635	0.015031	3.59142e-18	12	2	0.156441
LDL	TRIM64B	0.0358974	0.0066089	5.58258e-08	11	1	0.270184
LDL	TSPYL5	0.0602536	0.0127424	2.26089e-06	15	2	0.244836
LDL	TXN	-0.0583193	0.0104548	2.43012e-08	26	2	0.632997
LDL	U2AF1L4	0.0359765	0.00659354	4.86084e-08	17	2	0.0417652
LDL	UBXN6	-0.0826632	0.0126938	7.41209e-11	4	1	0.441938
LDL	VSIG10	-0.0461071	0.00965722	1.80278e-06	18	1	0.362409
LDL	ZBTB43	0.0717767	0.0144864	7.24133e-07	2	1	0.0101063
LDL	ZNF259	-0.0904743	0.0179175	4.4301e-07	20	2	0.00607922
LDL	ZNF485	0.0595309	0.0106902	2.56561e-08	6	1	0.0405912
LDL	ZNF532	-0.0577957	0.0111637	2.25322e-07	7	1	0.0321578
LDL	ZWINT	0.11478	0.0167412	7.07644e-12	4	1	0.0218981
LYMPH	ABCA2	-0.0572541	0.00632294	1.36595e-19	50	2	0.00384478
LYMPH	ABCB9	-0.042031	0.00657552	1.63689e-10	39	2	0.0736846
LYMPH	AC007390.6	0.0380447	0.007544	4.58186e-07	3	1	0.0419285
LYMPH	AC010883.5	0.0645493	0.00686322	5.19751e-21	4	1	0.0445694
LYMPH	AC013437.6	0.025647	0.00484048	1.16802e-07	34	2	0.0534812
LYMPH	AC016683.6	-0.018895	0.00329186	9.47262e-09	45	2	0.229703
LYMPH	AC021860.1	0.0236328	0.00430241	3.95328e-08	31	2	0.00580397
LYMPH	AC108463.2	0.0377405	0.00729602	2.30676e-07	5	1	0.0102664
LYMPH	ACP2	-0.0191726	0.00398951	1.54164e-06	28	2	0.00450931
LYMPH	ADCY9	0.0245171	0.00429808	1.1689e-08	75	3	0.350247
LYMPH	ADO	0.0425251	0.00766176	2.85179e-08	12	1	0.400203
LYMPH	ADORA2A	0.0404227	0.0084405	1.67507e-06	6	1	0.00790293
LYMPH	AHSA2	-0.0207183	0.00420619	8.40691e-07	10	1	0.597246
LYMPH	AL512428.1	-0.0317602	0.00458515	4.30584e-12	40	2	0.0076183
LYMPH	ALDH8A1	-0.0378808	0.00592677	1.64293e-10	19	1	0.00057338
LYMPH	ALOX15	0.0447129	0.00633619	1.70447e-12	22	2	0.39987
LYMPH	ANKRA2	-0.0318996	0.00673211	2.15385e-06	13	1	0.157784
LYMPH	AP001469.7	-0.0481222	0.00825674	5.60178e-09	2	1	0.000802339
LYMPH	AP001469.9	-0.0248737	0.00439737	1.54498e-08	21	2	0.164492
LYMPH	AP1M1	-0.0264653	0.00515401	2.82304e-07	43	3	0.000145195
LYMPH	APOBEC3H	-0.0347729	0.00666281	1.79927e-07	15	2	0.00163099
LYMPH	APOLD1	0.0377981	0.00659824	1.01318e-08	13	1	0.00591552
LYMPH	ARHGAP15	-0.0444108	0.00509754	2.98017e-18	31	2	0.00693837
LYMPH	ARHGEF18	0.0289145	0.0060065	1.48037e-06	26	2	0.000215402
LYMPH	ARL6IP4	0.0431505	0.00864102	5.92393e-07	10	2	0.0207717
LYMPH	ARRB2	-0.0393078	0.00561027	2.4455e-12	19	2	0.00695017
LYMPH	AUTS2	0.0312147	0.00577915	6.6177e-08	28	1	0.00400886
LYMPH	BAG5	-0.0501593	0.0085097	3.7612e-09	8	1	0.0183309
LYMPH	BET1L	-0.0265554	0.00525677	4.37964e-07	35	3	0.261685
LYMPH	C10orf105	-0.036939	0.0065732	1.91359e-08	15	2	0.000745851
LYMPH	C15orf57	0.0257638	0.00494335	1.86997e-07	37	3	0.17358
LYMPH	C1orf106	-0.0416426	0.00776989	8.34616e-08	2	1	0.000275166
LYMPH	C1orf147	-0.0509282	0.00654442	7.14256e-15	22	2	0.000717663
LYMPH	C2CD2L	0.0388508	0.0068513	1.42319e-08	43	2	0.293733
LYMPH	C5orf34	-0.0475608	0.007897	1.71592e-09	8	1	0.165572
LYMPH	CARD11	0.0417406	0.00672439	5.38892e-10	38	2	0.0198879
LYMPH	CASP10	-0.049258	0.00970677	3.8832e-07	8	2	0.000180225
LYMPH	CCDC57	0.0296427	0.00590386	5.14297e-07	16	2	0.500566
LYMPH	CD33	-0.0334055	0.00629936	1.13912e-07	19	2	0.463599
LYMPH	CFLAR	-0.0346509	0.00643296	7.18593e-08	27	3	0.0210676
LYMPH	CISD2	0.05645	0.00831484	1.1286e-11	12	2	0.138653
LYMPH	CKB	-0.0446845	0.00760755	4.26185e-09	17	2	0.0311149
LYMPH	CMC1	-0.0711149	0.00799612	5.91194e-19	9	1	0.00447858
LYMPH	CNIH4	0.0254883	0.0052871	1.42953e-06	35	2	0.0284767
LYMPH	CORO6	0.0429502	0.00855863	5.21172e-07	2	1	0.00188587
LYMPH	CSK	-0.0319023	0.00633335	4.72424e-07	13	1	0.569181
LYMPH	CTB-133G6.1	0.0481975	0.00633986	2.90935e-14	11	2	0.0641199
LYMPH	CTD-2555O16.2	0.0450836	0.00922637	1.02708e-06	3	1	0.0705838
LYMPH	CTSZ	0.034048	0.00718706	2.16471e-06	17	2	0.0122168
LYMPH	DEF6	-0.0225958	0.00467375	1.33402e-06	26	2	0.000230096
LYMPH	DENND1B	0.0435357	0.00866908	5.11483e-07	3	1	0.0011781
LYMPH	DUSP14	-0.018241	0.00348655	1.67863e-07	30	1	0.763501
LYMPH	EDN3	0.0507973	0.00817304	5.12484e-10	15	2	0.0151309
LYMPH	EGF	0.044463	0.00850901	1.73772e-07	6	1	0.0022394
LYMPH	EIF2B1	-0.030979	0.0065747	2.45477e-06	22	2	0.0813748
LYMPH	ENTPD2	0.0338842	0.0068154	6.63631e-07	12	2	0.00868409
LYMPH	EOMES	-0.0900283	0.00775522	3.72082e-31	13	1	0.000579483
LYMPH	EXOSC1	-0.0345636	0.00729481	2.15717e-06	9	2	0.043062
LYMPH	FAM129C	-0.0385551	0.00802451	1.55009e-06	4	1	0.00054135
LYMPH	FAM63B	-0.0379354	0.00775835	1.01027e-06	13	2	0.510435
LYMPH	FAM65B	-0.046284	0.00762194	1.25955e-09	29	2	0.000844325
LYMPH	FCGR2B	0.0160691	0.00336374	1.7779e-06	33	2	0.00124229
LYMPH	GBA2	0.0261302	0.00553488	2.34671e-06	31	2	0.121079
LYMPH	GPR25	-0.0527988	0.00806281	5.81403e-11	5	1	0.00129767
LYMPH	GSDMB	-0.0256062	0.00258132	3.41374e-23	79	3	0.0646364
LYMPH	HBS1L	-0.0520675	0.00935184	2.58241e-08	53	2	0.00709975
LYMPH	HORMAD1	-0.0393671	0.00756649	1.96286e-07	12	2	0.00115371
LYMPH	HSF2	-0.0467586	0.00566539	1.5397e-16	47	2	0.169868
LYMPH	ICAM5	0.0789623	0.0102557	1.36788e-14	42	3	0.0001493
LYMPH	IKZF3	0.0533461	0.00637022	5.55558e-17	17	2	0.003116
LYMPH	IL12RB1	0.0356162	0.00561208	2.20497e-10	15	2	0.262221
LYMPH	IL1RL1	-0.0608996	0.0100187	1.21226e-09	35	2	0.00218834
LYMPH	IQGAP1	-0.0445176	0.00516497	6.74636e-18	31	2	0.00219144
LYMPH	ITGAX	-0.0175788	0.00340984	2.53227e-07	21	2	0.000205652
LYMPH	ITM2B	-0.036282	0.00702496	2.40788e-07	14	2	0.459073
LYMPH	KCTD2	-0.035669	0.0063455	1.89692e-08	34	2	0.577242
LYMPH	KDELR2	0.0163386	0.00338707	1.4084e-06	52	2	0.225521
LYMPH	KRT8P46	0.0258872	0.00437592	3.30196e-09	18	2	0.0156868
LYMPH	LIPC	-0.0365007	0.00738463	7.70121e-07	11	1	0.412987
LYMPH	LRRC37A15P	0.0281422	0.00374785	5.9628e-14	21	2	0.0430182
LYMPH	LSS	0.0231681	0.00427422	5.9459e-08	19	2	0.434275
LYMPH	LUZP1	0.0496489	0.00812925	1.01239e-09	6	1	0.0425002
LYMPH	MAN1B1	0.0258329	0.00466653	3.09861e-08	45	2	0.0114652
LYMPH	MAST3	0.0414418	0.00841067	8.33778e-07	8	2	0.0528931
LYMPH	MC1R	-0.0221273	0.00445815	6.92934e-07	14	2	0.470977
LYMPH	MCL1	-0.0499364	0.00954952	1.70245e-07	17	2	0.0139454
LYMPH	MCM3AP	-0.0255044	0.00523298	1.09484e-06	29	2	0.0023322
LYMPH	MEGF9	-0.025709	0.00535324	1.56695e-06	15	1	0.00497093
LYMPH	Metazoa_SRP	0.0405601	0.00764878	1.14025e-07	30	3	0.0377144
LYMPH	MINK1	-0.04709	0.00654412	6.2109e-13	42	3	0.00296073
LYMPH	MPHOSPH9	-0.0471808	0.00868808	5.61897e-08	10	2	0.0585557
LYMPH	MRPS31	-0.0433675	0.0085033	3.395e-07	2	1	0.00142507
LYMPH	NBEAL2	-0.0934435	0.0131388	1.14352e-12	11	2	0.00121762
LYMPH	NCOR1	0.0323283	0.00672948	1.55543e-06	29	2	0.644413
LYMPH	NFATC1	-0.0331495	0.00675554	9.24757e-07	15	1	0.066499
LYMPH	NLRC5	-0.0439638	0.00479807	5.05605e-20	40	2	0.121282
LYMPH	NPDC1	-0.0263215	0.00497372	1.20917e-07	9	2	0.0786542
LYMPH	NPIPL3	0.045109	0.00745864	1.46763e-09	18	2	0.130527
LYMPH	NTAN1	-0.0335603	0.00692862	1.27425e-06	14	2	0.135336
LYMPH	NUFIP2	0.0378227	0.00749228	4.45941e-07	23	2	0.42519
LYMPH	NUP88	0.0238242	0.00477699	6.12329e-07	16	1	0.00499687
LYMPH	ORMDL3	-0.0359476	0.00320029	2.82101e-29	24	2	0.021513
LYMPH	P2RY13	0.0297461	0.00636363	2.94828e-06	13	1	0.109925
LYMPH	PAX8	-0.028009	0.0047422	3.4982e-09	27	2	0.0052357
LYMPH	PCNT	0.0304164	0.00593279	2.94653e-07	15	2	0.0197376
LYMPH	PDE6D	-0.0563633	0.00912856	6.64182e-10	5	1	0.00474316
LYMPH	PHF19	-0.0497942	0.00732112	1.0357e-11	18	2	0.0246111
LYMPH	PKIA	0.0278365	0.00419408	3.19917e-11	44	2	0.0232193
LYMPH	POLR2E	0.0418443	0.00795918	1.46133e-07	10	2	0.114747
LYMPH	PPP2R3C	-0.0247512	0.00378753	6.3641e-11	11	2	0.00219399
LYMPH	PRKCB	0.0251101	0.00440315	1.17884e-08	24	2	0.671064
LYMPH	PSMD5	0.0449969	0.00901629	6.01837e-07	37	2	0.0657509
LYMPH	PTPRJ	0.0717873	0.00965669	1.05409e-13	12	2	0.000180451
LYMPH	RABEP1	-0.0177606	0.00341678	2.01379e-07	54	3	0.000317215
LYMPH	RAP1GAP2	-0.0385173	0.00722464	9.74717e-08	41	2	0.00125299
LYMPH	RB1	0.0426855	0.00810599	1.39483e-07	9	2	0.0254798
LYMPH	RERE	0.0357015	0.00452652	3.09085e-15	25	1	0.343831
LYMPH	RNF112	0.0456877	0.00834227	4.33463e-08	19	2	0.0137911
LYMPH	RP1-102E24.8	-0.090723	0.00500907	2.5741e-73	21	2	0.00815555
LYMPH	RP11-10L12.4	0.0405528	0.00554914	2.71282e-13	63	2	0.00378794
LYMPH	RP11-176F3.7	-0.03051	0.00644252	2.18266e-06	4	1	0.0724551
LYMPH	RP11-213G21.1	0.0407426	0.00655548	5.13108e-10	6	1	0.00041516
LYMPH	RP11-229P13.19	-0.0214707	0.00249557	7.73006e-18	25	2	0.0442292
LYMPH	RP11-229P13.25	-0.046086	0.00900203	3.06332e-07	4	2	0.000699642
LYMPH	RP11-322D14.1	-0.0381543	0.00766029	6.3324e-07	4	1	0.0175672
LYMPH	RP11-578O24.2	0.0638405	0.00627675	2.6728e-24	7	1	0.00236743
LYMPH	RP11-594N15.3	0.0394439	0.00834174	2.2618e-06	3	1	0.000286252
LYMPH	RP11-617D20.1	0.0311397	0.00594143	1.59614e-07	34	2	0.0039841
LYMPH	RP11-67C2.2	0.0455102	0.00793063	9.55038e-09	9	2	0.153784
LYMPH	RP11-68I3.4	-0.0407472	0.00801153	3.65572e-07	3	1	0.0100927
LYMPH	RP11-705C15.2	-0.0228726	0.00451867	4.15315e-07	22	2	0.00191466
LYMPH	RP11-73E17.2	-0.0367995	0.00735145	5.56464e-07	11	2	0.12901
LYMPH	RP11-73M18.7	-0.0237701	0.00508574	2.95562e-06	4	1	0.217904
LYMPH	RP11-73M18.8	-0.0201446	0.00415167	1.22113e-06	12	1	0.0267595
LYMPH	RP11-94L15.2	0.0545165	0.00719846	3.63695e-14	18	2	0.00133671
LYMPH	RP11-981P6.1	-0.0260353	0.00543923	1.69645e-06	8	1	0.00240712
LYMPH	RP3-369A17.5	-0.0548343	0.0063542	6.15553e-18	14	2	0.148534
LYMPH	RP3-473L9.4	0.0751158	0.00808903	1.60009e-20	28	2	0.000371168
LYMPH	RP4-575N6.2	0.0425084	0.00801165	1.12165e-07	3	1	0.00883749
LYMPH	RP4-575N6.4	-0.0471352	0.00856166	3.68373e-08	4	1	0.0080308
LYMPH	RP4-575N6.5	0.050668	0.00845229	2.03998e-09	2	1	0.0229773
LYMPH	RP4-724E16.2	0.0261767	0.00499581	1.60821e-07	7	1	0.203261
LYMPH	RP4-742C19.8	0.059585	0.00960771	5.58224e-10	25	2	0.000453652
LYMPH	S100B	0.0155765	0.00263684	3.47837e-09	42	3	0.00828691
LYMPH	SCD5	-0.0214058	0.00451524	2.1288e-06	8	1	0.332159
LYMPH	SETD8	-0.0349356	0.00410407	1.70321e-17	25	3	0.423459
LYMPH	SETDB1	0.0417862	0.00768692	5.44877e-08	4	1	0.000309063
LYMPH	SLC12A2	-0.0562657	0.00850078	3.61903e-11	9	2	0.0284541
LYMPH	SLC22A31	-0.0167176	0.00336438	6.73044e-07	27	2	0.0556205
LYMPH	SLC22A4	-0.0301499	0.00570911	1.28465e-07	14	2	0.0747662
LYMPH	SLC22A5	-0.0182583	0.00338412	6.84086e-08	33	2	0.430407
LYMPH	SLC35D1	-0.032818	0.00671944	1.03936e-06	12	1	0.00569631
LYMPH	SLX4IP	0.0351734	0.00751393	2.85342e-06	7	1	0.0104389
LYMPH	SMARCA4	0.0455818	0.00866904	1.45635e-07	12	2	0.00208135
LYMPH	SPHK1	-0.0359371	0.00643914	2.39094e-08	58	3	0.000643313
LYMPH	SREBF1	0.0318755	0.00680452	2.80692e-06	36	2	0.00573907
LYMPH	SRGN	0.0423131	0.00733959	8.16299e-09	19	2	0.013396
LYMPH	SRP54	0.0391377	0.00752703	1.99691e-07	17	2	0.000253278
LYMPH	SRSF10	0.0361737	0.00748216	1.33375e-06	5	1	0.0990235
LYMPH	SUPV3L1	-0.049891	0.00597303	6.67155e-17	23	2	0.948819
LYMPH	TBX6	0.0460934	0.00837007	3.65127e-08	11	2	0.000113589
LYMPH	TCIRG1	0.0245655	0.00479344	2.97824e-07	22	2	0.807215
LYMPH	THAP9-AS1	0.0276832	0.00498491	2.80181e-08	4	1	0.28516
LYMPH	TMEM38A	0.0648612	0.0100401	1.04573e-10	23	2	0.00117443
LYMPH	TNFAIP8	-0.0399449	0.0080358	6.66532e-07	11	1	0.0557189
LYMPH	TNFRSF1A	-0.0553082	0.00832512	3.06265e-11	42	3	0.000498822
LYMPH	TRIB2	0.0335841	0.00696868	1.44074e-06	18	1	0.21156
LYMPH	TRMT61A	-0.0406798	0.00819682	6.94563e-07	10	1	0.00835825
LYMPH	TTC28	0.0471277	0.00937355	4.96319e-07	19	2	0.0175661
LYMPH	UBE2L3	0.0392294	0.00430079	7.41382e-20	25	2	0.00889789
LYMPH	UHRF1BP1	0.0168922	0.00312701	6.58899e-08	29	3	0.00145188
LYMPH	XBP1	0.0317904	0.00578791	3.96149e-08	27	3	0.0317448
LYMPH	ZBTB25	0.0225287	0.00468708	1.53547e-06	51	2	0.0363552
LYMPH	ZBTB38	-0.0471096	0.00716054	4.73473e-11	12	1	0.0095368
LYMPH	ZC2HC1A	0.0353365	0.00411707	9.24914e-18	49	2	0.000245273
LYMPH	ZC3H4	-0.0448326	0.00913613	9.23959e-07	3	1	0.00155039
LYMPH	ZFP36L1	-0.0411404	0.00833383	7.95177e-07	9	1	0.112622
LYMPH	ZNF664	-0.0522206	0.00920452	1.4002e-08	19	2	0.0051391
LYMPH	ZNF668	-0.047799	0.00666805	7.58978e-13	24	2	0.00022707
MCV	ABO	0.0408401	0.00376518	2.06577e-27	13	2	0.087418
MCV	AC010883.5	-0.053334	0.00659305	5.99401e-16	4	1	0.00405437
MCV	AC021860.1	0.0280688	0.00421191	2.66195e-11	32	2	0.0728209
MCV	AC090804.1	0.038233	0.00579143	4.06619e-11	5	1	0.0504726
MCV	AC091729.9	-0.0138763	0.00292886	2.16071e-06	26	2	0.327454
MCV	AC093159.1	-0.0419008	0.00711859	3.95409e-09	6	1	0.00147171
MCV	AC108463.3	0.0617629	0.0100289	7.34318e-10	4	1	0.000476726
MCV	ACP2	-0.0200336	0.00401393	6.0059e-07	28	2	0.00052598
MCV	ACTA2	-0.0132178	0.00277264	1.86797e-06	61	2	0.585644
MCV	ADAMTSL2	0.0386469	0.00634111	1.09679e-09	8	1	0.0311526
MCV	AFF3	0.0334972	0.00613666	4.80098e-08	18	1	0.862435
MCV	AHSP	-0.0433796	0.00879502	8.12718e-07	5	1	0.0233199
MCV	AIMP2	-0.0361771	0.00683118	1.18441e-07	26	2	0.674366
MCV	AKD1	0.0477202	0.00806371	3.26071e-09	20	2	0.000108229
MCV	AMT	0.0301251	0.0057504	1.61635e-07	20	2	0.00105984
MCV	ANKLE1	0.0407901	0.00773323	1.33013e-07	9	2	0.196524
MCV	ANKRD9	0.0354308	0.00730992	1.25373e-06	25	2	0.000887293
MCV	APOBR	-0.0434596	0.00738623	4.00766e-09	5	1	0.000409656
MCV	AS3MT	-0.0313357	0.00530607	3.51283e-09	15	2	0.00160841
MCV	ASCL2	-0.0266644	0.00565074	2.37307e-06	13	2	0.0413311
MCV	ASXL1	0.0440832	0.00835267	1.30789e-07	9	1	0.000862241
MCV	ATF1	0.04205	0.00719276	5.03058e-09	32	2	0.110768
MCV	ATP5G2	0.0467872	0.00959679	1.08646e-06	12	2	0.000358604
MCV	BCKDK	0.0443133	0.00697741	2.13956e-10	26	2	0.0001611
MCV	BCL7A	0.0479613	0.0100184	1.69004e-06	23	2	0.0718584
MCV	BRD3	0.0433168	0.0061341	1.64546e-12	13	1	0.0351248
MCV	C10orf32	-0.0151345	0.00310932	1.13035e-06	29	1	0.00426528
MCV	C12orf44	-0.0537759	0.00979135	3.96988e-08	3	1	0.000192901
MCV	C15orf41	-0.0456597	0.00934611	1.03208e-06	3	1	0.0164232
MCV	C17orf80	-0.0378563	0.00614016	7.03219e-10	17	1	0.293408
MCV	C1orf174	-0.023984	0.00481	6.15522e-07	14	2	0.341645
MCV	C3orf38	-0.0523272	0.00959124	4.87735e-08	3	1	0.00135933
MCV	C5orf4	0.0288732	0.00455961	2.41404e-10	31	1	0.0434425
MCV	C7orf43	-0.0555033	0.00894522	5.4766e-10	23	3	0.000839781
MCV	C8orf40	-0.0347266	0.00419768	1.30826e-16	33	2	0.000147326
MCV	CD1B	-0.0426117	0.00906821	2.61404e-06	25	2	0.000120482
MCV	CD1E	-0.0480016	0.0083257	8.14312e-09	26	2	0.00679985
MCV	CD27-AS1	0.0179715	0.00382008	2.54507e-06	48	3	0.075349
MCV	CD36	0.0159296	0.00304191	1.63454e-07	66	1	0.0012658
MCV	CHKB	-0.0439638	0.00906832	1.24674e-06	11	2	0.000163874
MCV	CHRAC1	0.0409257	0.00801582	3.29718e-07	12	1	0.0324829
MCV	CKB	0.0360938	0.00704514	3.0036e-07	16	2	0.24942
MCV	CLP1	0.0400648	0.00740933	6.39644e-08	5	1	0.00463375
MCV	CPEB4	-0.0210898	0.00375966	2.02903e-08	22	1	0.00353018
MCV	CPT1B	-0.0399759	0.0063907	3.96695e-10	23	2	0.0246641
MCV	CRHR1-IT1	0.0186093	0.00374991	6.9556e-07	38	2	0.763374
MCV	CRLF3	0.0417279	0.00700833	2.61588e-09	22	2	0.000648091
MCV	CTB-131K11.1	0.0519641	0.0106064	9.61766e-07	16	2	0.00108049
MCV	CTD-2192J16.15	0.05278	0.0104213	4.09205e-07	16	2	0.000222958
MCV	CTD-2231E14.8	0.0305168	0.00586844	1.99117e-07	7	1	0.0530513
MCV	CTD-2349P21.10	-0.0631268	0.00895984	1.84756e-12	14	2	0.0583886
MCV	DALRD3	0.0644996	0.00939563	6.65607e-12	7	2	0.000225429
MCV	DAP	-0.0241575	0.00415576	6.13562e-09	27	1	0.851437
MCV	DND1P1	0.0191468	0.0034569	3.04686e-08	24	2	0.513661
MCV	DOC2GP	0.0194736	0.00301734	1.09004e-10	41	2	0.00490235
MCV	DOCK3	0.0474638	0.009313	3.45985e-07	8	2	0.0131721
MCV	DSTYK	0.0420943	0.00429998	1.25006e-22	34	2	0.0538888
MCV	EIF3C	-0.0247142	0.00495545	6.12372e-07	12	1	0.000292463
MCV	ENDOD1	0.0431367	0.00908245	2.03959e-06	12	2	0.00487946
MCV	EPB41L2	0.0461924	0.00921028	5.29483e-07	18	1	0.0408643
MCV	EXOSC9	0.0472297	0.00650691	3.91735e-13	15	2	0.000919415
MCV	FADS1	0.0362625	0.00575792	3.01832e-10	86	4	0.300181
MCV	FAM104A	-0.0342189	0.00708215	1.35367e-06	16	1	0.0275531
MCV	FAM21D	0.0525333	0.00933858	1.85078e-08	2	1	0.0617266
MCV	FAM46C	-0.0768372	0.0101954	4.82783e-14	15	2	0.000220763
MCV	FAM53A	0.0292038	0.00622528	2.71657e-06	28	2	0.936078
MCV	FAM76B	-0.023063	0.00461438	5.79075e-07	32	1	0.856115
MCV	FARSA	-0.0484497	0.00954891	3.89849e-07	9	2	0.000362426
MCV	FBXL5	-0.0496313	0.00798312	5.06676e-10	12	1	0.0903315
MCV	FRG1B	-0.0393598	0.00591021	2.74507e-11	15	2	0.000175132
MCV	GAS8	0.0365564	0.00772462	2.21815e-06	8	2	0.00318143
MCV	GDPD3	0.0565458	0.00968973	5.35835e-09	17	2	0.120099
MCV	GRINA	0.0395794	0.00551505	7.1459e-13	22	2	0.00085809
MCV	GYPA	0.0492699	0.00939741	1.58051e-07	8	1	0.00197593
MCV	GYPE	0.0153022	0.00313764	1.07721e-06	16	2	0.0156505
MCV	HIST1H4E	-0.0861176	0.0180057	1.72869e-06	14	2	0.00188922
MCV	HM13	-0.0444546	0.0056936	5.81853e-15	6	1	0.000945685
MCV	HSD17B13	0.0240287	0.00508865	2.33515e-06	20	1	0.000498836
MCV	IFNGR2	0.0247698	0.00440952	1.93907e-08	26	1	0.00501603
MCV	INO80E	0.0642445	0.00660222	2.22955e-22	13	1	0.000773416
MCV	ITGAD	0.0256628	0.00543168	2.30515e-06	25	1	0.000694972
MCV	ITSN1	-0.0366809	0.00416867	1.37828e-18	46	2	0.0333595
MCV	JARID2	-0.0307737	0.00614159	5.42336e-07	17	1	0.000349889
MCV	KIAA1919	-0.0511056	0.00960429	1.03132e-07	36	3	0.000691659
MCV	KLHDC7B	-0.0813859	0.0129019	2.82576e-10	3	2	0.000549656
MCV	KLHL5	0.0307053	0.00439492	2.8174e-12	52	2	0.00115054
MCV	KRT8P12	0.0237471	0.00470123	4.3893e-07	10	1	0.712632
MCV	LARP1	-0.0386758	0.00709999	5.11363e-08	17	1	0.00012461
MCV	LGALS9B	0.0272157	0.00294907	2.7428e-20	45	3	0.00135286
MCV	LIMA1	-0.0361693	0.00557548	8.7442e-11	37	2	0.404198
MCV	LINC00094	-0.0445092	0.0075264	3.34422e-09	6	1	0.00872656
MCV	LONP1	0.0312415	0.00587286	1.03969e-07	21	1	0.0167161
MCV	LOXL2	-0.0432569	0.00640015	1.39204e-11	18	2	0.000893575
MCV	LSR	-0.0476097	0.00759837	3.70963e-10	7	1	0.0333096
MCV	LUZP1	0.0438231	0.0080841	5.92982e-08	6	1	0.123989
MCV	MAPK3	0.049542	0.00424128	1.59554e-31	28	2	0.000571888
MCV	MED1	0.0539599	0.0100379	7.63272e-08	15	2	0.00734346
MCV	MIR4635	0.0610647	0.00550969	1.5146e-28	25	2	0.0284672
MCV	MLEC	-0.0859356	0.0112025	1.70521e-14	32	2	0.00178656
MCV	MLLT10P1	-0.0461505	0.00667313	4.65004e-12	7	2	0.00276327
MCV	MOSPD3	-0.0696126	0.00949074	2.22053e-13	10	2	0.00116663
MCV	MPO	0.0336534	0.00674167	5.98024e-07	24	2	0.0265713
MCV	MRPS31	-0.0490494	0.00848459	7.42569e-09	2	1	0.00101025
MCV	N4BP2L2	0.0300069	0.00565292	1.10699e-07	20	1	0.452266
MCV	NDOR1	0.0563993	0.00943025	2.22209e-09	26	2	0.0015723
MCV	NFE2	0.0507172	0.00608294	7.58055e-17	34	2	0.111006
MCV	NICN1	-0.0312528	0.00657	1.96594e-06	40	2	0.00067046
MCV	NKX3-1	0.0328175	0.00333208	6.92741e-23	25	2	0.100023
MCV	NPAT	0.0518905	0.00914187	1.37767e-08	4	1	0.00101786
MCV	NPIPL3	-0.0489697	0.00726249	1.5533e-11	19	2	0.127353
MCV	NPM2	0.0607464	0.0109595	2.97644e-08	27	2	0.000338342
MCV	NUP160	-0.0408035	0.00838722	1.14478e-06	14	2	0.0732643
MCV	OPRL1	0.0268399	0.00535316	5.33504e-07	21	2	0.00701239
MCV	PABPC4	-0.0470215	0.0100237	2.7181e-06	26	2	0.00541846
MCV	PARP10	0.0556918	0.00893269	4.5291e-10	19	2	0.00194738
MCV	PIK3CA	-0.0549332	0.00888927	6.42157e-10	5	1	0.0108028
MCV	PIK3R1	-0.0470016	0.00929437	4.25909e-07	9	1	0.00024603
MCV	PLEK	-0.0269021	0.00512826	1.55569e-07	31	1	0.000716995
MCV	POLDIP2	-0.0393592	0.00821173	1.64266e-06	17	2	0.00870791
MCV	PRDX2	0.0417414	0.0087796	1.99073e-06	8	1	0.000764742
MCV	PROCA1	0.044444	0.00894135	6.67416e-07	26	3	0.10428
MCV	PSMB5	0.0643753	0.010706	1.82089e-09	18	2	0.0216963
MCV	PSMC3	-0.0422578	0.00837368	4.49976e-07	16	2	0.0020572
MCV	PTRF	-0.049666	0.0103286	1.51984e-06	21	2	0.000161222
MCV	QRICH1	-0.0586508	0.00896984	6.20682e-11	19	2	0.0362158
MCV	RFC1	0.0679772	0.01167	5.7132e-09	38	2	0.00095063
MCV	RNASEH2C	-0.0434752	0.00687123	2.49756e-10	18	2	0.0145694
MCV	RNF166	0.0234215	0.00461153	3.7961e-07	48	3	0.000168072
MCV	RP1-28O10.1	0.0311002	0.00573389	5.83048e-08	8	1	0.628819
MCV	RP11-10A14.3	0.0215822	0.00454655	2.06522e-06	7	1	0.000511468
MCV	RP11-1348G14.4	0.0409646	0.00796858	2.73618e-07	9	2	0.0243145
MCV	RP11-196G11.2	-0.0225222	0.00350983	1.3908e-10	28	2	0.00742526
MCV	RP11-259G18.2	0.0334484	0.00680541	8.87932e-07	22	2	0.583783
MCV	RP11-347C12.2	0.0328755	0.0041106	1.26735e-15	40	2	0.000102372
MCV	RP11-356C4.5	-0.0150474	0.00313964	1.64541e-06	26	2	0.00812671
MCV	RP11-360F5.3	0.0294997	0.00575593	2.97385e-07	42	2	0.00146802
MCV	RP11-370I10.4	0.014246	0.00294099	1.27292e-06	24	1	0.0202908
MCV	RP11-397E7.4	-0.0511564	0.00765774	2.38368e-11	3	1	0.00106636
MCV	RP11-399O19.8	-0.030428	0.00532619	1.11069e-08	7	1	0.131413
MCV	RP11-422J8.1	0.0224938	0.00314675	8.78722e-13	43	2	0.214114
MCV	RP11-455F5.3	-0.0567765	0.00633842	3.3206e-19	22	2	0.0700297
MCV	RP11-615I2.7	-0.0423914	0.00862286	8.82551e-07	2	1	0.0579546
MCV	RP11-617D20.1	0.0395344	0.00596614	3.43818e-11	37	2	0.0145931
MCV	RP11-62H7.2	0.0142448	0.0028092	3.96184e-07	35	1	0.0278589
MCV	RP11-673E1.3	0.0158579	0.00296323	8.71969e-08	28	2	0.0349578
MCV	RP11-680A11.5	0.0413252	0.00879124	2.59243e-06	4	1	0.000122867
MCV	RP11-707O23.5	0.0169378	0.00324634	1.81338e-07	24	2	0.288681
MCV	RP11-78O7.2	0.0435361	0.00683635	1.91097e-10	8	2	0.00349087
MCV	RP11-798G7.5	-0.0277978	0.00534728	2.00908e-07	25	2	0.384967
MCV	RP11-95P2.1	-0.0351183	0.00625319	1.95355e-08	7	1	0.485074
MCV	RP13-753N3.1	-0.0522365	0.00705183	1.28693e-13	18	2	0.000377817
MCV	RP3-462E2.3	0.0374895	0.00771672	1.18443e-06	8	2	0.0733908
MCV	RP3-465N24.5	-0.0268288	0.00311259	6.72877e-18	25	2	0.410919
MCV	RP4-724E16.2	0.0247081	0.00497102	6.6804e-07	7	1	0.0169093
MCV	RP5-1021I20.1	0.0145329	0.00247118	4.07953e-09	50	3	0.0107933
MCV	RPL12	0.0199075	0.00306271	8.03401e-11	21	2	0.529214
MCV	RPS6KA1	-0.0571905	0.00860384	2.98955e-11	7	1	0.0964487
MCV	RRM1	0.0269313	0.00515953	1.7919e-07	38	2	0.000982171
MCV	RRP1B	-0.0543822	0.00976069	2.52471e-08	38	2	0.048252
MCV	SCAMP2	-0.0428662	0.00760541	1.73771e-08	34	2	0.0199044
MCV	SCRN2	0.0240303	0.00459448	1.69284e-07	23	2	0.00324487
MCV	SDHDP6	-0.0290227	0.00317996	7.05965e-20	16	2	0.27175
MCV	SERINC1	-0.0341779	0.00700956	1.08316e-06	10	1	0.00999463
MCV	SERPING1	0.0336765	0.00664957	4.09563e-07	17	1	0.17729
MCV	SESN1	0.0592203	0.00636586	1.36799e-20	12	1	0.0457333
MCV	SLC11A2	-0.0442265	0.00855679	2.35875e-07	17	2	0.066129
MCV	SLC12A7	0.0536761	0.00434216	4.21625e-35	34	2	0.173111
MCV	SLC20A2	-0.0655443	0.00706126	1.65964e-20	35	2	0.00283513
MCV	SLC25A37	0.0317286	0.00510271	5.03551e-10	34	2	0.00447117
MCV	SLC40A1	-0.0244337	0.00522877	2.96924e-06	58	2	0.350415
MCV	SLC7A6	-0.0238517	0.00501052	1.93286e-06	50	2	0.00298101
MCV	SMOX	0.0307171	0.00511352	1.88942e-09	31	1	0.42346
MCV	SMPD2	-0.0510841	0.00616706	1.19722e-16	11	1	0.0045502
MCV	SNIP1	0.0354194	0.00647476	4.4908e-08	26	3	0.0597536
MCV	SNORA16	0.0158104	0.00294329	7.80146e-08	28	2	0.553025
MCV	SP1	0.0734421	0.00798242	3.5634e-20	40	2	0.0386171
MCV	SPATA2L	0.0497713	0.0062059	1.05742e-15	16	2	0.00130772
MCV	SPIRE2	0.0332382	0.0058539	1.36313e-08	14	2	0.00350184
MCV	SPNS1	-0.026376	0.00452983	5.78889e-09	17	2	0.0314873
MCV	SRPK1	0.0352344	0.00703767	5.54158e-07	27	3	0.0573495
MCV	SSH3	-0.0510309	0.00853531	2.24795e-09	12	2	0.270103
MCV	STAP2	0.0462068	0.00896958	2.58416e-07	2	1	0.00191387
MCV	STX4	-0.0386754	0.00705103	4.13313e-08	16	2	0.0562064
MCV	SULT1A2	-0.028835	0.00513232	1.9281e-08	11	2	0.000793063
MCV	SUZ12P	0.0333027	0.00473926	2.11041e-12	3	1	0.0255743
MCV	TAL1	-0.0461582	0.00836883	3.47817e-08	4	1	0.00129839
MCV	TBX6	-0.0722416	0.0105168	6.45858e-12	12	2	0.00468662
MCV	TEFM	0.0397795	0.00521692	2.43833e-14	12	2	0.00514043
MCV	TFDP2	0.0474077	0.00939039	4.4521e-07	14	2	0.00273537
MCV	TMEM258	0.0419841	0.00743768	1.65396e-08	34	2	0.0023847
MCV	TMEM50A	-0.0300846	0.00420309	8.2016e-13	12	2	0.000187013
MCV	TMEM50B	-0.0491388	0.00860315	1.11838e-08	44	2	0.00135524
MCV	TRAF3IP2	0.0313637	0.00661973	2.15933e-06	49	3	0.0377724
MCV	TRIM37	0.0214069	0.0038224	2.13882e-08	27	2	0.000658809
MCV	TRRAP	0.0587071	0.0103139	1.25534e-08	12	2	0.0061964
MCV	TYMP	-0.0871883	0.0048106	2.05336e-73	29	2	0.000215104
MCV	UBE2L3	0.0361525	0.00529726	8.8079e-12	25	2	0.00023587
MCV	UNC119B	-0.0635729	0.00954429	2.72289e-11	21	2	0.00176195
MCV	USP1	-0.0405472	0.00775007	1.67829e-07	7	1	0.00221021
MCV	USP34	-0.0394772	0.00779388	4.08069e-07	9	1	0.0142473
MCV	WAC	-0.048367	0.00849011	1.22033e-08	8	1	0.321815
MCV	XRN1	0.0483834	0.00949329	3.45817e-07	4	1	0.000148094
MCV	Y_RNA	-0.0323947	0.00684019	2.1804e-06	2	1	0.33333
MCV	Z95152.1	0.0341417	0.00699541	1.05768e-06	3	1	0.631277
MCV	ZFAND2A	-0.0174751	0.00344642	3.96727e-07	67	3	0.946469
MCV	ZFYVE26	-0.0397006	0.00747997	1.1109e-07	5	1	0.00124663
MCV	ZMIZ2	-0.0389843	0.00455293	1.10477e-17	58	3	0.000596721
MCV	ZNF217	0.038383	0.00765868	5.39517e-07	11	1	0.0315261
MCV	ZNF276	0.047557	0.00756839	3.30756e-10	17	2	0.00705195
MCV	ZNF490	-0.0655984	0.00939351	2.88178e-12	3	1	0.00112213
MCV	ZNF638	0.0380518	0.00813096	2.87051e-06	8	1	0.325427
MCV	ZNF668	0.0385142	0.0063728	1.50775e-09	25	2	0.00876518
MCV	ZNF79	-0.0339675	0.00709891	1.71081e-06	24	2	0.8945
MCV	ZSCAN25	0.0448815	0.00952521	2.4546e-06	4	2	0.001549
MEAN_ARTERIAL_PRESSURE	CSK	0.112898	0.0180261	3.77608e-10	9	1	0.251944
MEAN_ARTERIAL_PRESSURE	FES	-0.0672092	0.0139632	1.48443e-06	32	2	0.0612031
MEAN_ARTERIAL_PRESSURE	MPI	0.0985848	0.0196786	5.44994e-07	8	1	0.0326333
MEAN_ARTERIAL_PRESSURE	NSF	0.106592	0.0224685	2.09502e-06	9	2	0.193991
MEAN_ARTERIAL_PRESSURE	NT5C2	-0.105112	0.0184621	1.24565e-08	5	3	0.0425203
MEAN_ARTERIAL_PRESSURE	PI4K2B	0.118488	0.0148164	1.27416e-15	5	2	0.85733
MEAN_ARTERIAL_PRESSURE	RP11-156P1.1	-0.0808948	0.0156466	2.33964e-07	14	3	0.130865
MEAN_ARTERIAL_PRESSURE	TMEM116	-0.0863094	0.0176796	1.05084e-06	25	3	0.00200686
MEAN_ARTERIAL_PRESSURE	TRIM38	0.103884	0.0211792	9.34297e-07	7	2	0.0857218
MENARCHE	A3GALT2P	0.0294556	0.00591642	6.40425e-07	7	1	0.308524
MENARCHE	AC004166.7	0.0274163	0.00428055	1.50505e-10	6	2	0.0165745
MENARCHE	AC005077.14	0.00960089	0.00204931	2.80039e-06	24	2	0.00228439
MENARCHE	AC009133.12	-0.0310683	0.00606322	2.99023e-07	2	1	0.000281242
MENARCHE	AC016725.4	-0.0332225	0.00663008	5.41823e-07	2	1	0.0114142
MENARCHE	AC018633.4	-0.0120081	0.00215028	2.34441e-08	9	1	0.619391
MENARCHE	AC018720.10	-0.0233202	0.00338185	5.36048e-12	9	2	0.0176791
MENARCHE	AC064836.3	-0.0356283	0.00723743	8.53229e-07	20	2	0.0157073
MENARCHE	AC079031.1	0.0242769	0.00514437	2.36876e-06	16	2	0.0111383
MENARCHE	ADAR	0.0277252	0.00572063	1.25647e-06	13	2	0.0679391
MENARCHE	ADORA2B	0.019166	0.00401635	1.82417e-06	25	2	0.444701
MENARCHE	AGAP6	0.0193897	0.0029367	4.04102e-11	14	1	0.814832
MENARCHE	ALDH18A1	0.0312114	0.00644151	1.26392e-06	12	2	0.104022
MENARCHE	ANGEL2	-0.0241421	0.00515741	2.85416e-06	18	2	0.202923
MENARCHE	ANXA2	-0.039142	0.00570295	6.72152e-12	13	1	0.00309757
MENARCHE	AP2M1	-0.0268047	0.00503858	1.03825e-07	12	1	0.000152014
MENARCHE	APEH	-0.0252426	0.00489175	2.46645e-07	18	2	0.00112404
MENARCHE	ARHGAP33	-0.0191478	0.00364934	1.54669e-07	31	2	0.00621684
MENARCHE	ARNTL	0.0335924	0.00436453	1.39629e-14	35	1	0.0283681
MENARCHE	ASB16-AS1	0.0189885	0.00402645	2.40605e-06	21	2	0.00813792
MENARCHE	BCKDK	0.0269484	0.00508537	1.16309e-07	24	2	0.176622
MENARCHE	BEGAIN	-0.0141883	0.0028615	7.10983e-07	22	1	0.00465076
MENARCHE	BNIPL	-0.0210093	0.00425127	7.73715e-07	23	2	0.00034642
MENARCHE	BRD3	-0.0219089	0.00457375	1.66659e-06	11	1	0.149292
MENARCHE	BYSL	-0.034524	0.00495272	3.15338e-12	21	2	0.000120628
MENARCHE	C16orf88	0.0329271	0.00644654	3.26069e-07	17	2	0.0277397
MENARCHE	C16orf93	0.0359509	0.00603898	2.63049e-09	16	2	0.0011258
MENARCHE	C1orf174	0.0169506	0.00340704	6.51972e-07	14	2	0.164383
MENARCHE	C1QTNF4	0.0235956	0.0039696	2.78024e-09	9	1	0.000422564
MENARCHE	C3orf38	-0.0416735	0.0069794	2.35911e-09	3	1	0.000578252
MENARCHE	CAMLG	-0.0253483	0.00345308	2.12371e-13	14	1	0.00127917
MENARCHE	CEP68	-0.0293729	0.00519609	1.5777e-08	16	1	0.0045113
MENARCHE	CETN3	-0.0245391	0.00521423	2.52395e-06	6	1	0.0040103
MENARCHE	COX6B1	-0.0281519	0.00459387	8.89107e-10	14	2	0.000438172
MENARCHE	CTC-338M12.3	0.0153593	0.00247897	5.7976e-10	12	1	0.0583029
MENARCHE	CTC-338M12.4	0.0306179	0.00650355	2.50302e-06	4	1	0.000859215
MENARCHE	CTC-462L7.1	0.0161927	0.00301013	7.47323e-08	13	1	0.00907038
MENARCHE	CTD-2574D22.4	0.0369239	0.00731745	4.5115e-07	17	2	0.00468081
MENARCHE	CTSK	0.015455	0.00229646	1.69763e-11	48	2	0.0087208
MENARCHE	DDX23	0.0310537	0.00629381	8.05581e-07	21	2	0.0914757
MENARCHE	DET1	-0.0303737	0.0052933	9.57191e-09	13	1	0.00277217
MENARCHE	DIMT1	-0.028942	0.00563362	2.78618e-07	9	1	0.0727555
MENARCHE	DNAJB12	-0.0228487	0.00483155	2.25574e-06	17	2	0.200647
MENARCHE	DNAJC27-AS1	0.0423025	0.00663279	1.79657e-10	12	2	0.0417667
MENARCHE	DNASE1	0.0256356	0.00538634	1.94198e-06	8	1	0.00265064
MENARCHE	DPAGT1	-0.0346377	0.00647438	8.79719e-08	22	2	0.000620289
MENARCHE	ECM1	-0.032873	0.00632144	1.99034e-07	10	2	0.00108466
MENARCHE	ENTHD2	0.0303658	0.0056358	7.12388e-08	7	1	0.1028
MENARCHE	ETV5	0.0500702	0.00705819	1.30378e-12	3	1	0.00144483
MENARCHE	FAM120AOS	-0.032845	0.00579467	1.44362e-08	16	2	0.00570116
MENARCHE	FAM120B	-0.0154184	0.00304762	4.21091e-07	23	1	0.175421
MENARCHE	FAM150B	-0.0302076	0.00621069	1.15147e-06	10	1	0.000787818
MENARCHE	FAM206A	0.0271462	0.00467702	6.46879e-09	19	2	0.120357
MENARCHE	FAM212A	-0.031364	0.00646367	1.22013e-06	14	2	0.00135624
MENARCHE	FKBP11	-0.0343724	0.004743	4.26182e-13	17	2	0.00508526
MENARCHE	FUT8	0.0243836	0.00444037	3.98875e-08	38	2	0.251816
MENARCHE	GAL3ST4	0.0343645	0.00511607	1.8553e-11	35	2	0.061915
MENARCHE	GLYCTK	-0.023096	0.00393478	4.36611e-09	26	2	0.0165719
MENARCHE	GRM2	0.0448099	0.00601434	9.29809e-14	22	2	0.0122366
MENARCHE	GTF2I	-0.0311702	0.00514672	1.39262e-09	6	1	0.000491714
MENARCHE	HEXIM2	-0.0317357	0.00655654	1.29632e-06	8	1	0.012959
MENARCHE	HINFP	0.0317406	0.00437926	4.23145e-13	18	2	0.00147005
MENARCHE	HIVEP3	0.024109	0.00478377	4.66121e-07	23	1	0.122308
MENARCHE	HMGN1	-0.0212631	0.00345931	7.91455e-10	28	1	0.000105776
MENARCHE	HSD17B12	0.0194868	0.00274347	1.22122e-12	48	2	0.545875
MENARCHE	INO80E	0.038767	0.00487951	1.94421e-15	14	1	0.00029734
MENARCHE	JAK2	0.0262702	0.00495969	1.17886e-07	28	2	0.592793
MENARCHE	KCNK7	-0.0307325	0.00628574	1.01225e-06	10	2	0.0794641
MENARCHE	LCA5L	0.0346133	0.00571979	1.43503e-09	7	1	0.0303683
MENARCHE	LEPR	-0.0167521	0.00318567	1.45177e-07	50	2	0.000508761
MENARCHE	LEPROT	-0.0202015	0.00265474	2.74923e-14	31	1	0.00251816
MENARCHE	LINC00649	-0.0164084	0.00278248	3.70098e-09	33	2	0.0187886
MENARCHE	LL22NC03-86G7.1	0.0280877	0.00390873	6.67705e-13	14	2	0.246555
MENARCHE	MADD	-0.02971	0.00521493	1.21852e-08	8	2	0.12989
MENARCHE	MAP2K5	-0.0326625	0.00456432	8.30337e-13	9	1	0.000276411
MENARCHE	MAP4	0.0283039	0.00605167	2.91052e-06	13	2	0.452739
MENARCHE	MAPK3	0.0240776	0.00319953	5.25793e-14	28	2	0.000672139
MENARCHE	MAPKAPK3	-0.0212628	0.00392314	5.96566e-08	15	2	0.000184763
MENARCHE	MED8	0.0330309	0.00562887	4.40762e-09	27	2	0.0019076
MENARCHE	MEG3	-0.0251725	0.00395134	1.88258e-10	11	1	0.000629325
MENARCHE	MIR181A2HG	-0.0450537	0.00604489	9.11084e-14	3	1	0.157899
MENARCHE	MORC2	-0.0427461	0.00606365	1.79487e-12	31	3	0.142375
MENARCHE	MORC2-AS1	0.0211704	0.00357718	3.25523e-09	36	2	0.0377317
MENARCHE	MRPS18AP1	-0.0113544	0.00236213	1.53326e-06	20	2	0.0212083
MENARCHE	MST1	-0.0264078	0.00548049	1.44634e-06	10	2	0.00121096
MENARCHE	NARS2	-0.0290611	0.00422182	5.8384e-12	21	2	0.00151468
MENARCHE	NCF1	-0.0437558	0.00526249	9.20186e-17	6	2	0.226679
MENARCHE	NCOR1	0.0244934	0.00485509	4.53766e-07	30	2	0.0700069
MENARCHE	NEGR1	-0.0410196	0.00441018	1.38969e-20	17	1	0.00541518
MENARCHE	NOP58	-0.0268356	0.00494889	5.87575e-08	30	2	0.000463563
MENARCHE	NPIP	0.0113917	0.00229348	6.79931e-07	34	2	0.161127
MENARCHE	NPM3	0.0299098	0.00612766	1.05488e-06	33	3	0.000279059
MENARCHE	NUCKS1	-0.0294745	0.00490893	1.9219e-09	19	1	0.45284
MENARCHE	OMA1	-0.0225536	0.00449154	5.13095e-07	14	1	0.608748
MENARCHE	OXER1	0.0284342	0.00575057	7.63053e-07	11	2	0.0705698
MENARCHE	PDZD3	-0.0334613	0.00715314	2.89905e-06	43	3	0.0152101
MENARCHE	PEG10	0.037685	0.00753889	5.77029e-07	27	2	0.0619505
MENARCHE	PHC2	0.030992	0.00568227	4.92046e-08	11	2	0.0510896
MENARCHE	PM20D1	-0.0244581	0.00493806	7.30881e-07	16	1	0.132089
MENARCHE	PMS2P3	0.0199993	0.0026953	1.17075e-13	15	2	0.0360339
MENARCHE	POM121C	0.0196139	0.00369154	1.07714e-07	7	2	0.0153106
MENARCHE	PPM1M	-0.0207547	0.00380898	5.06903e-08	37	2	0.000355473
MENARCHE	PPP4C	0.0353302	0.00591873	2.38393e-09	22	2	0.00077713
MENARCHE	PRDX3	0.0261703	0.00502874	1.94896e-07	9	1	0.00778092
MENARCHE	PRRG4	-0.021608	0.00438235	8.19398e-07	23	2	0.120214
MENARCHE	PSMD13	0.0262686	0.00489403	7.98476e-08	23	2	0.0186175
MENARCHE	QRICH1	0.0357753	0.00682449	1.58677e-07	18	2	0.010925
MENARCHE	RAB23	-0.0146201	0.00288062	3.86812e-07	33	1	0.0315638
MENARCHE	RERE	0.0201375	0.00340987	3.5127e-09	25	1	0.0126611
MENARCHE	RIC8A	0.0322984	0.00619305	1.83555e-07	27	3	0.0326551
MENARCHE	RMDN1	-0.0331948	0.00551787	1.78906e-09	5	1	0.3219
MENARCHE	RMND1	0.0293027	0.00577892	3.96524e-07	12	1	0.00109205
MENARCHE	RNASEH2C	0.0294636	0.00481569	9.46055e-10	18	2	0.00658031
MENARCHE	RNF40	0.0324213	0.00581523	2.47183e-08	14	1	0.0621694
MENARCHE	RNFT2	-0.0311243	0.00612045	3.67033e-07	10	1	0.299697
MENARCHE	RP1-199J3.5	-0.0188274	0.00382194	8.38684e-07	14	2	0.000118499
MENARCHE	RP11-15A1.3	-0.0230034	0.00479079	1.57407e-06	5	1	0.377062
MENARCHE	RP11-229P13.19	-0.00936807	0.00184274	3.70019e-07	24	2	0.634945
MENARCHE	RP11-308N19.1	0.0668116	0.00388491	2.76126e-66	10	1	0.00184002
MENARCHE	RP11-430K21.2	0.0266302	0.00548642	1.2109e-06	6	1	0.0123074
MENARCHE	RP11-443P15.2	-0.0320531	0.00658552	1.13184e-06	4	1	0.00431983
MENARCHE	RP11-455F5.3	-0.0290237	0.00450165	1.13831e-10	22	2	0.000101062
MENARCHE	RP11-503G7.2	0.0134877	0.00208976	1.08798e-10	19	2	0.405395
MENARCHE	RP11-522I20.3	-0.0168514	0.00266877	2.7143e-10	21	2	0.165426
MENARCHE	RP11-638I2.10	0.0310771	0.00452565	6.56154e-12	4	1	0.723957
MENARCHE	RP11-638I2.9	0.0317209	0.00655388	1.29829e-06	2	1	0.107602
MENARCHE	RP5-1157M23.2	-0.0295277	0.00539144	4.33171e-08	11	2	0.0102391
MENARCHE	RUVBL2	0.0357055	0.00669046	9.46158e-08	3	1	0.110163
MENARCHE	SAE1	0.0315129	0.00646518	1.09219e-06	4	1	0.144815
[truncated: 1,915 more rows]
