# Supplementary material for: Mendelian randomization integrating GWAS and eQTL data reveals genetic determinants of complex and clinical traits
Source: Nat Commun. 2019 Jul 24;10:3300. doi: 10.1038/s41467-019-10936-0 (PMC6656778; doi:10.1038/s41467-019-10936-0)
Supplement: Supplementary file 3 — Supplementary Data 2 [file 41467_2019_10936_MOESM3_ESM.xlsx]

## Sheet: Sheet1
Supplementary Data 2. List of significant results for Coronary Artery Diseases in 48 GTEx tissues
Tissue	GENE	Beta	SE	P_MR	N SNPs in the model	N genes in the model
Adipose_Subcutaneous	BCRP3	0.0101137	0.00199852	4.17965e-07	1	1
Adipose_Subcutaneous	CARF	0.0305747	0.00570879	8.52094e-08	2	1
Adipose_Subcutaneous	FAM117B	0.0367951	0.00673213	4.61348e-08	2	1
Adipose_Subcutaneous	ICA1L	-0.0512377	0.0104437	9.29112e-07	1	1
Adipose_Subcutaneous	KCNK5	0.0187593	0.00365357	2.82872e-07	3	1
Adipose_Subcutaneous	MARCKSL1P1	0.0176228	0.00338626	1.94812e-07	1	1
Adipose_Subcutaneous	NBEAL1	0.0348061	0.00659727	1.32155e-07	2	1
Adipose_Subcutaneous	RP11.378J18.8	0.0190317	0.00366235	2.03e-07	2	1
Adipose_Visceral	NBEAL1	0.0590328	0.0124924	2.29558e-06	1	1
Adipose_Visceral	RP11.378J18.8	0.0152896	0.00294935	2.17089e-07	2	1
Adrenal_Gland	MARCKSL1P1	0.0148344	0.00316463	2.76476e-06	1	1
Adrenal_Gland	RP11.378J18.8	0.0275266	0.00524948	1.5741e-07	1	1
Adrenal_Gland	TGFB1	-0.0143284	0.00276811	2.26394e-07	2	1
Artery_Aorta	FAM117B	0.0427556	0.00807437	1.18874e-07	1	1
Artery_Aorta	MARCKSL1P1	0.0189575	0.00372838	3.68299e-07	1	1
Artery_Aorta	MRAS	-0.00767082	0.00158085	1.22005e-06	3	1
Artery_Aorta	NBEAL1	0.0195323	0.00303725	1.26858e-10	2	1
Artery_Aorta	RP11.378J18.8	0.0174362	0.00349492	6.06837e-07	2	1
Artery_Aorta	RP1.257A7.5	0.0955918	0.020393	2.766e-06	1	1
Artery_Aorta	SEMA5A	-0.0144992	0.00287109	4.41702e-07	4	1
Artery_Coronary	NBEAL1	0.0396459	0.00795651	6.26607e-07	1	1
Artery_Coronary	RP11.378J18.8	0.0279264	0.00553573	4.54127e-07	1	1
Artery_Tibial	BCRP3	0.0157145	0.00319736	8.88643e-07	1	1
Artery_Tibial	CARF	0.0385083	0.00817596	2.47787e-06	3	1
Artery_Tibial	MRAS	-0.022374	0.00430642	2.0416e-07	2	1
Artery_Tibial	NBEAL1	0.0167689	0.00254299	4.27641e-11	3	1
Artery_Tibial	PHACTR1	0.0592365	0.0101193	4.80488e-09	2	1
Artery_Tibial	RP11.378J18.8	0.013339	0.00239145	2.43618e-08	4	1
Artery_Tibial	RP1.257A7.5	0.0896033	0.0151145	3.06105e-09	1	1
Brain_Amygdala	RP11.378J18.8	0.0181684	0.0038142	1.90405e-06	1	1
Brain_Anterior_cingulate_cortex	RP11.378J18.8	0.0184026	0.00318979	7.96325e-09	1	1
Brain_Caudate	RP11.378J18.8	0.0144038	0.00250007	8.34319e-09	2	1
Brain_Cerebellar	RP11.378J18.8	0.0157611	0.00275992	1.12506e-08	2	1
Brain_Cerebellum	HHIPL2	-0.0260111	0.00552444	2.49698e-06	1	1
Brain_Cerebellum	RP11.378J18.8	0.0145531	0.00281152	2.26405e-07	2	1
Brain_Cortex	ADAMTS7	0.0271713	0.00552298	8.66855e-07	2	1
Brain_Cortex	GGCX	-0.0192399	0.00371897	2.29822e-07	1	1
Brain_Cortex	RP11.378J18.8	0.0141073	0.00277901	3.84709e-07	2	1
Brain_Frontal_Cortex	RP11.378J18.8	0.0196327	0.00365816	8.01408e-08	1	1
Brain_Hippocampus	RP11.378J18.8	0.0130066	0.0025151	2.32354e-07	2	1
Brain_Hypothalamus	RP11.378J18.8	0.0121707	0.00221964	4.17682e-08	2	1
Brain_Nucleus	RP11.378J18.8	0.0111822	0.00215847	2.21165e-07	3	1
Brain_Nucleus	RP11.98D18.9	-0.0168227	0.00353337	1.92554e-06	2	1
Brain_Putamen	RP11.378J18.8	0.0235992	0.00457988	2.56639e-07	1	1
Brain_Substantia_nigra	RP11.378J18.8	0.0224242	0.00450166	6.31571e-07	1	1
Breast	RP11.378J18.8	0.0204525	0.00383994	1.00265e-07	2	1
Breast	RP11.98D18.9	-0.0234948	0.00466099	4.63742e-07	2	1
Cells_EBV	GGCX	-0.0179765	0.00349033	2.59977e-07	1	1
Cells_EBV	MARCKSL1P1	0.0130709	0.00267665	1.04324e-06	1	1
Cells_Transformed_fibroblasts	ICA1L	-0.0241154	0.00393442	8.82446e-10	2	1
Cells_Transformed_fibroblasts	MARCKSL1P1	0.0175402	0.00375071	2.91813e-06	1	1
Cells_Transformed_fibroblasts	POM121L10P	0.0155816	0.00294534	1.22141e-07	2	1
Cells_Transformed_fibroblasts	RP11.378J18.8	0.0197281	0.00328004	1.80353e-09	2	1
Colon_Sigmoid	MARCKSL1P1	0.0176528	0.00370339	1.87305e-06	1	1
Colon_Sigmoid	RP11.378J18.8	0.0154806	0.0027375	1.55829e-08	2	1
Colon_Transverse	MARCKSL1P1	0.0184007	0.00389938	2.37157e-06	1	1
Colon_Transverse	RP11.378J18.8	0.0232157	0.00453158	3.00543e-07	2	1
Colon_Transverse	SURF1	0.0125533	0.00260385	1.42808e-06	4	1
Esophagus_Gastroesophageal	RP11.378J18.8	0.00977799	0.00182058	7.83802e-08	3	1
Esophagus_Gastroesophageal	THOC5	0.00514878	0.00109408	2.52602e-06	7	1
Esophagus_Mucosa	ARL3	-0.0169852	0.00362452	2.78342e-06	3	1
Esophagus_Mucosa	BCAR1	0.0200734	0.00416687	1.45462e-06	4	1
Esophagus_Mucosa	CELSR2	0.0206959	0.00419235	7.95041e-07	2	1
Esophagus_Mucosa	PSRC1	0.0438371	0.00766011	1.04801e-08	2	1
Esophagus_Mucosa	RP11.378J18.8	0.0229695	0.00440583	1.8537e-07	2	1
Esophagus_Muscularis	AP000295.10	-0.0473323	0.0098161	1.4219e-06	1	1
Esophagus_Muscularis	RP11.378J18.8	0.00883798	0.00178328	7.19463e-07	5	1
Esophagus_Muscularis	RP11.98D18.9	-0.0211014	0.00398901	1.22402e-07	2	1
Heart_Atrial	RP11.114H24.5	0.0139824	0.00297267	2.55538e-06	3	1
Heart_Atrial	RP11.378J18.8	0.0177121	0.00350898	4.473e-07	2	1
Heart_Left_Ventricle	RP11.378J18.8	0.0173239	0.00317387	4.80708e-08	2	1
Liver	CELSR2	0.0260146	0.00345503	5.0934e-14	1	1
Liver	PSRC1	0.0210836	0.00258512	3.47063e-16	1	1
Liver	RP11.548H18.2	0.011697	0.00249345	2.71744e-06	3	1
Liver	SORT1	0.01709	0.0023122	1.45507e-13	2	1
Lung	MARCKSL1P1	0.0129901	0.00244319	1.05574e-07	2	1
Lung	NBEAL1	0.0477673	0.00999117	1.74462e-06	2	1
Lung	RP11.378J18.8	0.0225481	0.00461427	1.02586e-06	2	1
Muscle	CELSR2	0.0200274	0.0028932	4.44624e-12	5	1
Muscle	ICA1L	-0.0452313	0.00705078	1.40752e-10	1	1
Muscle	PSRC1	0.0196293	0.00382661	2.90251e-07	3	1
Muscle	RP11.378J18.8	0.013035	0.00278322	2.82103e-06	3	1
Nerve	ICA1L	-0.0408204	0.00762988	8.79224e-08	2	1
Nerve	INPP5B	0.0177034	0.00359286	8.33357e-07	2	1
Nerve	MARCKSL1P1	0.0104318	0.0021128	7.91567e-07	2	1
Nerve	NBEAL1	0.0531288	0.0099539	9.42416e-08	1	1
Nerve	PCSK9	-0.0162188	0.00291644	2.67973e-08	2	1
Nerve	RP11.378J18.8	0.0155308	0.00302829	2.91966e-07	2	1
Nerve	RP11.98D18.9	-0.0203314	0.00415733	1.00585e-06	3	1
Ovary	RP11.378J18.8	0.0167031	0.00317273	1.405e-07	2	1
Pancreas	FES	0.014878	0.00271907	4.45659e-08	3	1
Pancreas	ICA1L	-0.0382501	0.00659079	6.49184e-09	1	1
Pancreas	PSRC1	0.0253581	0.00498409	3.62225e-07	2	1
Pancreas	RP11.378J18.8	0.0172643	0.00323843	9.76356e-08	2	1
Pituitary	GGCX	-0.0232644	0.00478334	1.15249e-06	1	1
Pituitary	PSRC1	0.0412325	0.00847193	1.1333e-06	1	1
Pituitary	RP11.378J18.8	0.0187568	0.00379186	7.55257e-07	2	1
Pituitary	RP3.428L16.2	-0.0068041	0.00111933	1.21122e-09	1	1
Prostate	RP11.378J18.8	0.0153645	0.00281478	4.8014e-08	2	1
Prostate	WTAP	0.0321345	0.00623751	2.57988e-07	2	1
Skin_Not_Sun_Exposed	CARF	0.0601407	0.0128168	2.70122e-06	1	1
Skin_Not_Sun_Exposed	ICA1L	-0.0530122	0.0104294	3.71619e-07	1	1
Skin_Not_Sun_Exposed	PSRC1	0.0353815	0.00689331	2.85568e-07	3	1
Skin_Sun_Exposed	CDKN2A	0.0908816	0.0180173	4.55564e-07	1	1
Skin_Sun_Exposed	ICA1L	-0.0639921	0.0134976	2.12677e-06	1	1
Skin_Sun_Exposed	SLC22A1	0.0100746	0.00182105	3.16012e-08	2	1
Skin_Sun_Exposed	SLC22A3	-0.0152837	0.00208034	2.03106e-13	6	1
Spleen	FAM117B	0.0349261	0.00671563	1.98522e-07	1	1
Spleen	MARCKSL1P1	0.0123698	0.00252384	9.52625e-07	1	1
Spleen	RP11.378J18.8	0.0201954	0.00430557	2.72508e-06	2	1
Stomach	RP11.378J18.8	0.0155779	0.00320226	1.14649e-06	2	1
Testis	AP000354.4	0.00933409	0.00197915	2.40261e-06	4	1
Testis	CARF	0.0318197	0.00494017	1.18681e-10	1	1
Testis	CYP17A1.AS1	-0.0232732	0.00492249	2.26824e-06	1	1
Testis	PSRC1	0.023841	0.00447292	9.81676e-08	2	1
Testis	RP11.378J18.8	0.0185416	0.00331366	2.19973e-08	3	1
Thyroid	CARF	0.0636139	0.0136068	2.93738e-06	1	1
Thyroid	FAM117B	-0.0604985	0.012274	8.26503e-07	1	1
Thyroid	FES	0.016668	0.00346901	1.54895e-06	3	1
Thyroid	GGCX	-0.0358201	0.00760879	2.50498e-06	1	1
Thyroid	ICA1L	-0.0419102	0.00659293	2.05938e-10	1	1
Thyroid	RP11.378J18.8	0.0197681	0.00377479	1.63322e-07	2	1
Thyroid	SLC22A1	0.0107342	0.00208914	2.77541e-07	3	1
Thyroid	TGFB1	-0.0180238	0.00379583	2.05106e-06	4	1
Whole_Blood	GGCX	-0.0317722	0.0062677	3.99493e-07	1	1
Whole_Blood	LIPA	-0.0336499	0.0060815	3.14531e-08	1	1
Whole_Blood	PSRC1	0.0343733	0.00572278	1.89689e-09	2	1
