# Supplementary material for: Mendelian randomization integrating GWAS and eQTL data reveals genetic determinants of complex and clinical traits
Source: Nat Commun. 2019 Jul 24;10:3300. doi: 10.1038/s41467-019-10936-0 (PMC6656778; doi:10.1038/s41467-019-10936-0)
Supplement: Supplementary file 4 — Supplementary Data 3 [file 41467_2019_10936_MOESM4_ESM.xlsx]

## Sheet: Sheet1
Supplementary Data 3. List of significant results for Crohn's Disease in 48 GTEx tissues
Tissue	GENE	Beta	SE	P_MR	N SNPs in the model	N genes in the model
Adipose_Subcutaneous	AJ006998.2	-0.104643	0.0207028	4.31491e-07	2	1
Adipose_Subcutaneous	CDC37P1	-0.0274623	0.00565901	1.21701e-06	3	1
Adipose_Subcutaneous	IRGM	-0.0976169	0.0150053	7.74438e-11	1	1
Adipose_Subcutaneous	RBM6	-0.0430018	0.00866719	6.997e-07	8	1
Adipose_Subcutaneous	RP11.1348G14.4	0.0744703	0.0140993	1.27887e-07	1	1
Adipose_Subcutaneous	RP4.758J18.7	0.0455355	0.00929914	9.74393e-07	3	1
Adipose_Subcutaneous	SLC22A5	0.1453	0.0300139	1.29126e-06	1	1
Adipose_Subcutaneous	SULT1A2	-0.0650457	0.0119105	4.72914e-08	2	1
Adipose_Subcutaneous	ZNF300P1	-0.0219174	0.0035911	1.0393e-09	4	1
Adipose_Visceral	CCDC116	0.0736717	0.0142611	2.39238e-07	1	1
Adipose_Visceral	ERAP2	-0.0239994	0.00478958	5.42167e-07	6	1
Adipose_Visceral	HTR7P1	-0.0607968	0.0125985	1.39491e-06	2	1
Adipose_Visceral	IRGM	-0.0642687	0.00839368	1.90631e-14	2	1
Adipose_Visceral	RBM6	-0.0520506	0.0102346	3.66182e-07	5	1
Adipose_Visceral	RP11.973H7.1	-0.0998214	0.0178811	2.37077e-08	1	1
Adipose_Visceral	ZNF300P1	-0.0195502	0.00344104	1.33531e-08	4	1
Adrenal_Gland	RP11.973H7.1	-0.0632263	0.0103356	9.51445e-10	1	1
Adrenal_Gland	SULT1A2	-0.0271143	0.00448687	1.51253e-09	3	1
Adrenal_Gland	ZNF300	-0.0807429	0.0137359	4.14699e-09	1	1
Adrenal_Gland	ZNF300P1	-0.0304519	0.00508927	2.18311e-09	2	1
Artery_Aorta	ANKRD65	0.0400324	0.008036	6.30526e-07	4	1
Artery_Aorta	CCDC116	0.0693107	0.0134509	2.56541e-07	1	1
Artery_Aorta	ERAP2	-0.0298882	0.00511914	5.26689e-09	4	1
Artery_Aorta	LRRK2	-0.0755167	0.0135062	2.25402e-08	3	1
Artery_Aorta	NPIPB7	0.0710248	0.014406	8.21409e-07	1	1
Artery_Aorta	NPIPB9	0.0867007	0.0182247	1.96189e-06	1	1
Artery_Aorta	RP11.1348G14.4	0.0501966	0.00937578	8.60972e-08	3	1
Artery_Aorta	RP11.973H7.1	-0.0281292	0.00516004	4.99905e-08	4	1
Artery_Aorta	SULT1A2	-0.0564298	0.00989152	1.16435e-08	2	1
Artery_Aorta	ZNF300	-0.167856	0.0356527	2.50053e-06	1	1
Artery_Coronary	CCDC116	0.0596718	0.0119817	6.35073e-07	1	1
Artery_Coronary	CDC37P1	-0.0484335	0.00970441	6.0105e-07	1	1
Artery_Coronary	ERAP2	-0.0429533	0.00722173	2.71794e-09	1	1
Artery_Coronary	LRRK2	-0.0501774	0.00883515	1.35249e-08	1	1
Artery_Coronary	RP11.973H7.1	-0.0648225	0.0111901	6.92068e-09	1	1
Artery_Coronary	ZNF300P1	-0.0341503	0.00478431	9.47253e-13	3	1
Artery_Tibial	CCDC116	0.062161	0.0113968	4.91817e-08	1	1
Artery_Tibial	ERAP2	-0.0276087	0.00465372	2.98141e-09	7	1
Artery_Tibial	IGHEP2	-0.122245	0.0194864	3.53336e-10	2	1
Artery_Tibial	IRGM	-0.0673649	0.00918668	2.2525e-13	1	1
Artery_Tibial	NPIPB7	0.0675755	0.012595	8.08234e-08	2	1
Artery_Tibial	NPIPB9	0.0501107	0.00971584	2.50089e-07	2	1
Artery_Tibial	NUPR1	0.0421854	0.00728448	6.99148e-09	6	1
Artery_Tibial	RBM6	-0.0493485	0.010251	1.47919e-06	7	1
Artery_Tibial	RP11.1348G14.4	0.0353436	0.00591067	2.23651e-09	5	1
Artery_Tibial	SLC22A5	0.065994	0.00934722	1.66165e-12	3	1
Artery_Tibial	SULT1A2	-0.0527157	0.00955664	3.46526e-08	2	1
Artery_Tibial	ZNF300	-0.103365	0.0209919	8.47637e-07	1	1
Artery_Tibial	ZNF300P1	-0.0166236	0.00323807	2.8394e-07	4	1
Brain_Amygdala	ZNF300P1	-0.0378826	0.00542845	2.98288e-12	2	1
Brain_Anterior_cingulate_cortex	NPIPB7	0.0590597	0.0124228	1.99284e-06	1	1
Brain_Anterior_cingulate_cortex	SULT1A2	-0.0404158	0.00834929	1.29432e-06	1	1
Brain_Anterior_cingulate_cortex	ZNF300P1	-0.0467984	0.00658903	1.22542e-12	2	1
Brain_Caudate	AC034220.3	-0.109114	0.0184761	3.51255e-09	1	1
Brain_Caudate	ERAP2	-0.032662	0.00573593	1.23894e-08	2	1
Brain_Caudate	INPP5E	0.083546	0.0175187	1.85176e-06	1	1
Brain_Caudate	RP11.297A16.2	-0.0357759	0.00693493	2.48544e-07	2	1
Brain_Caudate	SULT1A1	0.0400378	0.00845764	2.20215e-06	2	1
Brain_Caudate	SULT1A2	-0.0315913	0.00667719	2.23168e-06	2	1
Brain_Caudate	ZNF300P1	-0.0172264	0.00332116	2.13875e-07	4	1
Brain_Cerebellar	AL133458.1	0.0745239	0.0146232	3.46408e-07	1	1
Brain_Cerebellar	CCDC116	0.0562883	0.0110996	3.95293e-07	1	1
Brain_Cerebellar	ERAP2	-0.0280519	0.00579227	1.27903e-06	3	1
Brain_Cerebellar	MST1R	0.0984764	0.0204064	1.39464e-06	2	1
Brain_Cerebellar	NPIPB7	0.064949	0.0137051	2.14743e-06	1	1
Brain_Cerebellar	RNASET2	0.0843809	0.0177556	2.01051e-06	1	1
Brain_Cerebellar	ZNF300P1	-0.0184129	0.00378879	1.17483e-06	3	1
Brain_Cerebellum	ANKRD65	0.0177302	0.00322053	3.68392e-08	5	1
Brain_Cerebellum	CCDC116	0.0523814	0.0103179	3.83976e-07	1	1
Brain_Cerebellum	ERAP2	-0.031743	0.00580676	4.58857e-08	2	1
Brain_Cerebellum	KM.PA.2	0.0219748	0.0044956	1.0183e-06	3	1
Brain_Cerebellum	NPIPB7	0.0599497	0.0116073	2.40654e-07	1	1
Brain_Cerebellum	RBM6	-0.0438037	0.00868808	4.61141e-07	3	1
Brain_Cortex	ERAP2	-0.0462866	0.00799344	7.01465e-09	1	1
Brain_Cortex	MST1R	0.0708589	0.0137986	2.81831e-07	2	1
Brain_Cortex	NPIPB7	0.0504053	0.0101508	6.84666e-07	1	1
Brain_Cortex	SULT1A1	0.0665346	0.0140024	2.01747e-06	1	1
Brain_Cortex	SULT1A2	-0.0569237	0.0113443	5.22651e-07	1	1
Brain_Frontal_Cortex	BSN.AS2	-0.0875168	0.0180442	1.23379e-06	1	1
Brain_Frontal_Cortex	ERAP2	-0.0341617	0.00632221	6.53706e-08	2	1
Brain_Hippocampus	ERAP2	-0.0413064	0.00709905	5.93476e-09	1	1
Brain_Hippocampus	SULT1A2	-0.0319735	0.00612355	1.77581e-07	2	1
Brain_Hypothalamus	ERAP2	-0.0433165	0.00755809	9.97564e-09	1	1
Brain_Hypothalamus	ZNF300P1	-0.0407377	0.00639086	1.8372e-10	2	1
Brain_Nucleus	C1orf141	0.0588291	0.0115095	3.19857e-07	1	1
Brain_Nucleus	ERAP2	-0.0309018	0.00516817	2.2416e-09	2	1
Brain_Nucleus	RBM6	-0.0664761	0.0139159	1.77933e-06	2	1
Brain_Nucleus	RP11.973H7.1	-0.0678407	0.0118907	1.16108e-08	1	1
Brain_Nucleus	SULT1A2	-0.0626759	0.0129973	1.41953e-06	1	1
Brain_Nucleus	ZNF300P1	-0.0448788	0.00645462	3.57678e-12	2	1
Brain_Putamen	ERAP2	-0.0401918	0.00686874	4.87438e-09	1	1
Brain_Putamen	NPIPB7	0.0615656	0.0130311	2.30672e-06	1	1
Brain_Putamen	RP11.973H7.1	-0.0677011	0.0140276	1.39104e-06	1	1
Brain_Putamen	SULT1A2	-0.0533604	0.0110402	1.34313e-06	1	1
Brain_Spinal	ZNF300P1	-0.0386847	0.00612102	2.61609e-10	2	1
Brain_Substantia_nigra	ERAP2	-0.0389065	0.00774265	5.03538e-07	1	1
Brain_Substantia_nigra	ZNF300P1	-0.0387172	0.00639172	1.38338e-09	2	1
Breast	CCDC116	0.0676086	0.0131897	2.96162e-07	1	1
Breast	IRGM	-0.098286	0.015912	6.53962e-10	1	1
Breast	PDZRN4	-0.0893422	0.016701	8.81912e-08	1	1
Breast	RBM6	-0.0618736	0.0121766	3.74788e-07	3	1
Breast	RP11.1348G14.4	0.0861818	0.0181668	2.09625e-06	1	1
Breast	RP11.973H7.1	-0.0901842	0.0156661	8.58102e-09	1	1
Breast	SULT1A2	-0.0650383	0.0124177	1.62736e-07	1	1
Breast	ZNF300P1	-0.0208905	0.00309203	1.41617e-11	5	1
Cells_EBV	SP140	0.0423176	0.00861194	8.93135e-07	2	1
Cells_EBV	ZNF365	0.045577	0.00970317	2.63854e-06	1	1
Cells_Transformed_fibroblasts	AL133458.1	-0.0869425	0.0133854	8.28631e-11	2	1
Cells_Transformed_fibroblasts	CARD6	0.0444139	0.00910885	1.08313e-06	4	1
Cells_Transformed_fibroblasts	CDC37P1	-0.0418358	0.00826249	4.11974e-07	4	1
Cells_Transformed_fibroblasts	ERAP2	-0.0295756	0.00446683	3.56388e-11	7	1
Cells_Transformed_fibroblasts	RNASET2	-0.049061	0.0102992	1.90198e-06	2	1
Cells_Transformed_fibroblasts	SLC22A5	0.0621871	0.0114939	6.28621e-08	3	1
Colon_Sigmoid	CCDC116	0.0568305	0.0109309	2.00285e-07	1	1
Colon_Sigmoid	ERAP2	-0.0440008	0.00688576	1.65765e-10	2	1
Colon_Sigmoid	RFT1	-0.0235783	0.0049476	1.88288e-06	4	1
Colon_Sigmoid	RP11.129J12.2	-0.0496348	0.00968938	3.01351e-07	3	1
Colon_Sigmoid	RP11.973H7.1	-0.0549443	0.00875295	3.44639e-10	1	1
Colon_Sigmoid	ZNF300	-0.0851038	0.0162414	1.60625e-07	1	1
Colon_Sigmoid	ZNF300P1	-0.0443708	0.00583009	2.72715e-14	2	1
Colon_Transverse	ERAP2	-0.0290677	0.00475616	9.86425e-10	5	1
Colon_Transverse	RBM6	-0.0452265	0.00925629	1.02893e-06	3	1
Colon_Transverse	RP11.129J12.1	-0.133212	0.023081	7.85666e-09	1	1
Colon_Transverse	RP11.129J12.2	-0.0927845	0.0173528	8.94508e-08	2	1
Colon_Transverse	RP11.1348G14.4	0.087475	0.0185683	2.46519e-06	1	1
Colon_Transverse	RP11.973H7.1	-0.0327693	0.00667804	9.24724e-07	2	1
Colon_Transverse	ZNF300P1	-0.0397138	0.00534564	1.09259e-13	3	1
Esophagus_Gastroesophageal	AC093616.4	-0.0489199	0.0104516	2.8603e-06	2	1
Esophagus_Gastroesophageal	RP11.1348G14.4	0.080506	0.0170953	2.48635e-06	1	1
Esophagus_Gastroesophageal	RP11.973H7.1	-0.057797	0.00902605	1.52e-10	1	1
Esophagus_Gastroesophageal	ZNF300	-0.0729334	0.0143471	3.70544e-07	1	1
Esophagus_Gastroesophageal	ZNF300P1	-0.0330251	0.00431851	2.05185e-14	3	1
Esophagus_Mucosa	ATG16L1	-0.110851	0.0136251	4.09325e-16	3	1
Esophagus_Mucosa	INPP5E	0.165282	0.033549	8.36849e-07	2	1
Esophagus_Mucosa	NKD1	-0.197676	0.031408	3.09743e-10	1	1
Esophagus_Mucosa	NOD2	-0.0644278	0.0112824	1.12658e-08	3	1
Esophagus_Mucosa	P4HA2	-0.0712084	0.0113622	3.67713e-10	3	1
Esophagus_Mucosa	RNASET2	0.0256058	0.00437265	4.74407e-09	7	1
Esophagus_Mucosa	RP11.973H7.1	-0.0796567	0.0125967	2.555e-10	1	1
Esophagus_Mucosa	SULT1A1	0.0669182	0.0127881	1.66906e-07	2	1
Esophagus_Mucosa	SULT1A2	-0.0436808	0.00762235	1.0006e-08	2	1
Esophagus_Mucosa	ZNF300P1	-0.0157206	0.00297178	1.2234e-07	4	1
Esophagus_Muscularis	CTD.2260A17.1	-0.0196955	0.00420943	2.88436e-06	8	1
Esophagus_Muscularis	ERAP2	-0.0217872	0.00407558	9.00301e-08	6	1
Esophagus_Muscularis	NPIPB9	0.0489346	0.00791069	6.17578e-10	3	1
Esophagus_Muscularis	RP11.973H7.1	-0.0344689	0.00613804	1.95851e-08	2	1
Esophagus_Muscularis	SULT1A2	-0.0554822	0.00869335	1.7463e-10	3	1
Esophagus_Muscularis	ZNF300	-0.102443	0.016313	3.38994e-10	1	1
Esophagus_Muscularis	ZNF300P1	-0.0268669	0.00365133	1.8653e-13	4	1
Heart_Atrial	ERAP2	-0.0236897	0.00431287	3.95626e-08	6	1
Heart_Left_Ventricle	AC034220.3	-0.0486051	0.00983886	7.80773e-07	3	1
Heart_Left_Ventricle	ERAP2	-0.035332	0.00548714	1.20213e-10	4	1
Heart_Left_Ventricle	GBAP1	0.0543348	0.0105105	2.34608e-07	4	1
Heart_Left_Ventricle	SULT1A2	-0.0509764	0.0101208	4.73439e-07	2	1
Heart_Left_Ventricle	ZNF300P1	-0.0473723	0.00617236	1.65522e-14	2	1
Liver	CDC37P1	-0.0697937	0.0142585	9.8361e-07	1	1
Liver	ERAP2	-0.0418665	0.00700462	2.27301e-09	1	1
Liver	PMPCA	-0.107152	0.0225762	2.07208e-06	1	1
Liver	RP11.973H7.1	-0.0865958	0.0164594	1.43139e-07	1	1
Liver	ZNF300P1	-0.0527025	0.00753932	2.74203e-12	1	1
Lung	CCDC116	0.0586429	0.0123085	1.8939e-06	2	1
Lung	ERAP2	-0.0204863	0.0041288	6.98367e-07	8	1
Lung	RP11.1348G14.4	0.0899877	0.0183112	8.90817e-07	1	1
Lung	RP11.85K15.2	-0.0453765	0.00962311	2.41277e-06	4	1
Lung	SLC22A5	0.129144	0.0218637	3.48864e-09	1	1
Lung	ZNF300P1	-0.0194873	0.00324324	1.87159e-09	4	1
Minor_Salivary_Gland	ERAP2	-0.0325268	0.00591929	3.90613e-08	2	1
Minor_Salivary_Gland	RP11.129J12.2	-0.0763297	0.0126476	1.58853e-09	1	1
Minor_Salivary_Gland	ZNF300P1	-0.0465668	0.00691253	1.6216e-11	1	1
Muscle	ADO	-0.0906928	0.0187785	1.36812e-06	2	1
Muscle	ERAP2	-0.0203434	0.00412794	8.2982e-07	10	1
Muscle	PLCXD3	-0.0904379	0.0175217	2.45007e-07	2	1
Muscle	SULT1A2	-0.0409988	0.00618448	3.37272e-11	4	1
Muscle	ZNF300P1	-0.0195094	0.00331589	4.01429e-09	4	1
Nerve	AJ006998.2	-0.109525	0.0221886	7.97104e-07	1	1
Nerve	BSN.AS2	-0.0659163	0.0132672	6.75179e-07	2	1
Nerve	CARD6	0.0361609	0.0065847	3.9819e-08	5	1
Nerve	CCDC116	0.0521068	0.0110756	2.54328e-06	2	1
Nerve	CTD.2260A17.1	-0.0281031	0.00551401	3.45682e-07	5	1
Nerve	ERAP2	-0.015819	0.00323337	9.96062e-07	11	1
Nerve	GSDMA	-0.0199808	0.0040789	9.65319e-07	7	1
Nerve	IRGM	-0.0467596	0.00958405	1.06682e-06	2	1
Nerve	LRRK2	-0.0572426	0.010291	2.66095e-08	3	1
Nerve	NPIPB9	0.0883726	0.0184759	1.72595e-06	1	1
Nerve	P4HA2	-0.0642532	0.0110788	6.64559e-09	5	1
Nerve	RBM6	-0.0425234	0.00819961	2.14826e-07	8	1
Nerve	RP11.327F22.1	-0.0529823	0.0053596	4.81189e-23	2	1
Nerve	RP11.435I10.5	0.0448779	0.00913461	8.97162e-07	3	1
Nerve	SULT1A1	0.0278959	0.00585718	1.9103e-06	4	1
Nerve	SULT1A2	-0.0257455	0.00536764	1.61513e-06	7	1
Nerve	ZNF300	-0.129094	0.0228815	1.68244e-08	2	1
Nerve	ZNF300P1	-0.018744	0.00379664	7.93325e-07	3	1
Ovary	ERAP2	-0.0377957	0.00748973	4.50368e-07	2	1
Ovary	RP11.435I10.5	0.0634685	0.0130203	1.09033e-06	1	1
Ovary	ZNF300P1	-0.0339971	0.00468142	3.81005e-13	2	1
Pancreas	CCDC116	0.0768276	0.0158048	1.16777e-06	1	1
Pancreas	FUT2	0.039874	0.00623442	1.59722e-10	3	1
Pancreas	RP11.973H7.1	-0.0660436	0.0108697	1.23271e-09	1	1
Pancreas	ZNF300P1	-0.0280997	0.00502703	2.27437e-08	2	1
Pituitary	ERAP2	-0.0418608	0.00653567	1.50392e-10	2	1
Pituitary	RP11.973H7.1	-0.0593841	0.00916866	9.36523e-11	1	1
Pituitary	SULT1A1	0.0496002	0.00961808	2.50973e-07	2	1
Pituitary	ZNF300P1	-0.0345459	0.00473259	2.88685e-13	3	1
Prostate	CDC37P1	-0.0583059	0.0117225	6.5636e-07	1	1
Prostate	ERAP2	-0.0468237	0.00811942	8.07505e-09	1	1
Prostate	RP11.973H7.1	-0.0635394	0.0111992	1.39868e-08	1	1
Prostate	SULT1A2	-0.0503608	0.0105441	1.78616e-06	1	1
Prostate	ZNF300P1	-0.0430378	0.00649831	3.5217e-11	2	1
Skin_Not_Sun_Exposed	ATG16L1	-0.104901	0.0145739	6.11527e-13	2	1
Skin_Not_Sun_Exposed	CTD.3232M19.2	-0.0516878	0.0110347	2.81181e-06	2	1
Skin_Not_Sun_Exposed	FUT2	0.0413387	0.00707449	5.11628e-09	5	1
Skin_Not_Sun_Exposed	KM.PA.2	0.0365055	0.0074909	1.09741e-06	3	1
Skin_Not_Sun_Exposed	NOD2	-0.190663	0.0371603	2.88462e-07	1	1
Skin_Not_Sun_Exposed	NPIPB7	0.0938277	0.0190768	8.72481e-07	1	1
Skin_Not_Sun_Exposed	RNASET2	0.0419022	0.00694501	1.60529e-09	3	1
Skin_Not_Sun_Exposed	RP11.1348G14.4	0.0937376	0.0199974	2.76566e-06	1	1
Skin_Not_Sun_Exposed	RP1.15D23.2	0.0862714	0.0173285	6.40477e-07	2	1
Skin_Not_Sun_Exposed	SLC22A5	0.0439142	0.0070904	5.88564e-10	6	1
Skin_Not_Sun_Exposed	SULT1A2	-0.0601922	0.0106494	1.5844e-08	2	1
Skin_Not_Sun_Exposed	ZNF300P1	-0.0202147	0.00352253	9.54167e-09	4	1
Skin_Sun_Exposed	ATG16L1	-0.0725935	0.0142764	3.6787e-07	2	1
Skin_Sun_Exposed	CCDC116	0.0544722	0.0116238	2.7826e-06	2	1
Skin_Sun_Exposed	CDHR4	-0.0599017	0.011657	2.76683e-07	2	1
Skin_Sun_Exposed	PDLIM4	0.115487	0.0197866	5.3256e-09	3	1
Skin_Sun_Exposed	RNASET2	0.0514514	0.00647387	1.9023e-15	4	1
Skin_Sun_Exposed	RP11.1348G14.4	0.0398175	0.00659468	1.56202e-09	4	1
Skin_Sun_Exposed	SLC22A5	0.067209	0.00948449	1.37847e-12	7	1
Skin_Sun_Exposed	SULT1A2	-0.0910418	0.0176293	2.41435e-07	1	1
Skin_Sun_Exposed	ZNF300P1	-0.0196122	0.00360033	5.11296e-08	4	1
Small_Intestine	CDC37P1	-0.0599875	0.012506	1.61303e-06	1	1
Small_Intestine	ERAP2	-0.0372793	0.00636836	4.8039e-09	2	1
Small_Intestine	RP11.129J12.1	-0.112652	0.0212669	1.17693e-07	1	1
Small_Intestine	RP11.129J12.2	-0.0975185	0.0167277	5.55037e-09	1	1
Small_Intestine	RP11.973H7.1	-0.0803898	0.0159039	4.31042e-07	1	1
Small_Intestine	ZNF300P1	-0.0392584	0.00643017	1.0258e-09	1	1
Spleen	ERAP2	-0.0364059	0.00597179	1.08545e-09	2	1
Spleen	IRGM	0.0871726	0.0160049	5.13391e-08	1	1
Spleen	NPIPB7	0.0722109	0.0150898	1.70624e-06	1	1
Spleen	RP11.129J12.2	-0.0877378	0.0136456	1.27814e-10	1	1
Spleen	RP11.1348G14.4	0.0535694	0.0105378	3.70424e-07	1	1
Spleen	SLC22A5	0.0798164	0.0132129	1.5334e-09	1	1
Spleen	ZNF300P1	-0.0359557	0.0053708	2.16181e-11	2	1
Stomach	ATG16L1	-0.261551	0.0558226	2.79423e-06	1	1
Stomach	ERAP2	-0.0273215	0.0055456	8.36292e-07	5	1
Stomach	GBAP1	0.0638188	0.0131838	1.29383e-06	2	1
Stomach	RP11.973H7.1	-0.0660213	0.0107868	9.32545e-10	1	1
Stomach	ZNF300P1	-0.0358045	0.00468704	2.18822e-14	3	1
Testis	AC034220.3	-0.0583701	0.010358	1.74801e-08	2	1
Testis	ATG16L1	-0.169647	0.0302581	2.06257e-08	2	1
Testis	C1orf141	-0.0887321	0.0161038	3.58816e-08	2	1
Testis	CDHR4	0.0469106	0.00833582	1.82744e-08	3	1
Testis	ERAP2	-0.0503005	0.00841009	2.21822e-09	1	1
Testis	INPP5E	0.0824379	0.0157025	1.52111e-07	1	1
Thyroid	AC063976.7	-0.156329	0.028917	6.43964e-08	2	1
Thyroid	BOP1	-0.0370429	0.00770503	1.52735e-06	4	1
Thyroid	CCDC116	0.100439	0.0207997	1.37298e-06	1	1
Thyroid	ERAP2	-0.0234872	0.00430749	4.96286e-08	9	1
Thyroid	HTR7P1	-0.0459137	0.00911283	4.69553e-07	3	1
Thyroid	INPP5E	0.0679513	0.00974931	3.17261e-12	5	1
Thyroid	KM.PA.2	0.0232383	0.00481205	1.3709e-06	5	1
Thyroid	NKX2.3	-0.125719	0.0187978	2.26349e-11	2	1
Uterus	ANKRD65	0.0274921	0.00550798	5.99655e-07	3	1
Uterus	ERAP2	-0.0451738	0.00801539	1.74163e-08	1	1
Uterus	ZNF300P1	-0.0297264	0.00421259	1.70681e-12	2	1
Vagina	ERAP2	-0.0491052	0.00899919	4.85258e-08	1	1
Vagina	SULT1A2	-0.0591952	0.0123451	1.62635e-06	1	1
Vagina	ZNF300P1	-0.0455549	0.00635092	7.33902e-13	1	1
Whole_Blood	CARD9	-0.172157	0.0294451	5.01377e-09	2	1
Whole_Blood	ICAM5	-0.0935917	0.0199131	2.60151e-06	1	1
Whole_Blood	NPIPB7	0.0979207	0.0201178	1.13096e-06	1	1
Whole_Blood	RNASET2	0.0803115	0.0131189	9.25131e-10	3	1
Whole_Blood	SLC22A5	0.0468132	0.00775456	1.57144e-09	3	1
Whole_Blood	SULT1A2	-0.0210222	0.00435266	1.36721e-06	5	1
Whole_Blood	TUFM	-0.0506992	0.00872356	6.18238e-09	4	1
Whole_Blood	UBA7	-0.114097	0.023245	9.18003e-07	2	1
