# Supplementary material for: Mendelian randomization integrating GWAS and eQTL data reveals genetic determinants of complex and clinical traits
Source: Nat Commun. 2019 Jul 24;10:3300. doi: 10.1038/s41467-019-10936-0 (PMC6656778; doi:10.1038/s41467-019-10936-0)
Supplement: Supplementary file 5 — Supplementary Data 4 [file 41467_2019_10936_MOESM5_ESM.xlsx]

## Sheet: Sheet1
Supplementary Data 4. List of significant results for LDL in 48 GTEx tissues
Tissue	GENE	Beta	SE	P_MR	N SNPs in the model	N genes in the model
Adipose_Subcutaneous	AGAP7	-0.0187982	0.0036424	2.45728e-07	3	1
Adipose_Subcutaneous	AKR7A3	-0.0211416	0.00416483	3.84995e-07	2	1
Adipose_Subcutaneous	APOB	-0.140703	0.0162608	5.02244e-18	2	1
Adipose_Subcutaneous	CTB.171A8.1	-0.0334086	0.00382463	2.43367e-18	5	1
Adipose_Subcutaneous	D2HGDH	0.0362798	0.00701665	2.3343e-07	3	1
Adipose_Subcutaneous	DNA2	-0.0182118	0.00339243	7.94546e-08	2	1
Adipose_Subcutaneous	DYNC2LI1	-0.0433981	0.00890275	1.08982e-06	2	1
Adipose_Subcutaneous	HAVCR1	-0.0223292	0.00399209	2.22729e-08	3	1
Adipose_Subcutaneous	KLKB1	0.0240932	0.00412976	5.41004e-09	4	1
Adipose_Subcutaneous	MYL6B	-0.0517718	0.0100653	2.69512e-07	2	1
Adipose_Subcutaneous	OR2A1.AS1	0.0236039	0.00490482	1.49135e-06	3	1
Adipose_Subcutaneous	PLEC	0.0570748	0.011842	1.43771e-06	1	1
Adipose_Subcutaneous	RP11.109L13.1	-0.0111015	0.0022601	9.01799e-07	4	1
Adipose_Subcutaneous	RP3.465N24.5	0.0344008	0.00677367	3.80205e-07	1	1
Adipose_Subcutaneous	RP4.564F22.5	-0.0285628	0.00425019	1.81286e-11	4	1
Adipose_Subcutaneous	RPS20	-0.14081	0.0233886	1.73947e-09	2	1
Adipose_Subcutaneous	SLC22A1	-0.0325405	0.00663317	9.30803e-07	2	1
Adipose_Subcutaneous	ZNF100	-0.0134346	0.00258183	1.95544e-07	5	1
Adipose_Visceral	ANKDD1B	0.0365265	0.00681322	8.2708e-08	1	1
Adipose_Visceral	CES1P1	0.0173067	0.00322216	7.82346e-08	4	1
Adipose_Visceral	CLN5	0.0300975	0.00601404	5.59941e-07	3	1
Adipose_Visceral	CTB.171A8.1	-0.0268374	0.00453773	3.33318e-09	3	1
Adipose_Visceral	ENGASE	0.027961	0.00460414	1.25526e-09	3	1
Adipose_Visceral	IGHV4.39	0.0566167	0.0095186	2.71429e-09	2	1
Adipose_Visceral	OR2W3	0.070565	0.0129998	5.69429e-08	2	1
Adipose_Visceral	PCSK9	-0.0274419	0.00400081	6.93064e-12	3	1
Adipose_Visceral	RHD	0.0291132	0.00552224	1.3495e-07	2	1
Adipose_Visceral	RP3.465N24.5	0.0398601	0.00851083	2.82082e-06	1	1
Adipose_Visceral	TAS2R64P	0.0192668	0.00406728	2.16868e-06	3	1
Adipose_Visceral	TPM3P9	0.0261381	0.00489034	9.04927e-08	3	1
Adipose_Visceral	ZNF600	0.0258818	0.00356158	3.67724e-13	3	1
Adrenal_Gland	CES1P1	0.0221588	0.00406617	5.04936e-08	2	1
Adrenal_Gland	FAM182B	-0.032834	0.0049861	4.54539e-11	2	1
Adrenal_Gland	GDF7	-0.0308093	0.00413262	8.97752e-14	1	1
Adrenal_Gland	PKD1L3	0.0212714	0.00375524	1.47502e-08	2	1
Adrenal_Gland	PLEC	0.0415922	0.00832853	5.91569e-07	1	1
Adrenal_Gland	RASSF5	-0.0446051	0.00683565	6.78385e-11	2	1
Adrenal_Gland	RHD	0.0239233	0.00469866	3.55216e-07	2	1
Adrenal_Gland	RP11.250B2.3	-0.0135103	0.00284512	2.04829e-06	2	1
Adrenal_Gland	RP3.465N24.5	0.0259606	0.00522717	6.81806e-07	1	1
Adrenal_Gland	SDHDP6	0.0251561	0.00478666	1.47655e-07	1	1
Adrenal_Gland	SLC27A2	0.0464597	0.00989943	2.69012e-06	2	1
Adrenal_Gland	SYPL2	-0.0520664	0.00819681	2.12492e-10	1	1
Adrenal_Gland	TPM3P9	0.0420393	0.00854325	8.62072e-07	2	1
Adrenal_Gland	TPT1.AS1	-0.0194881	0.00308968	2.83596e-10	3	1
Adrenal_Gland	TTC18	-0.0191704	0.00380664	4.75234e-07	2	1
Artery_Aorta	ABO	-0.06416	0.0131683	1.10308e-06	1	1
Artery_Aorta	ANKDD1B	-0.0582567	0.0118843	9.48722e-07	1	1
Artery_Aorta	ATP13A1	0.0489378	0.00962322	3.66877e-07	1	1
Artery_Aorta	C11orf52	0.03266	0.00487849	2.16142e-11	2	1
Artery_Aorta	CALML6	-0.037994	0.00759928	5.7425e-07	2	1
Artery_Aorta	CCDC3	0.0404231	0.00816982	7.50356e-07	2	1
Artery_Aorta	CTB.171A8.1	-0.0495358	0.00651198	2.80798e-14	3	1
Artery_Aorta	GSTM4	0.0172722	0.00331119	1.82519e-07	3	1
Artery_Aorta	PRKXP1	-0.0393119	0.00584754	1.78258e-11	2	1
Artery_Aorta	PSRC1	0.0617874	0.0093203	3.37208e-11	3	1
Artery_Aorta	RHD	0.0271081	0.00524319	2.33894e-07	1	1
Artery_Aorta	RP11.168G16.2	0.02678	0.00432877	6.15039e-10	2	1
Artery_Aorta	RP11.526I2.5	-0.0312389	0.00524906	2.65971e-09	2	1
Artery_Aorta	RP11.54O7.17	-0.0345855	0.00729633	2.13595e-06	2	1
Artery_Aorta	RP3.465N24.5	0.0322492	0.00653767	8.1047e-07	1	1
Artery_Aorta	RP4.564F22.5	-0.0440452	0.00542862	4.91757e-16	2	1
Artery_Aorta	SCIN	0.0225352	0.00478849	2.52493e-06	3	1
Artery_Aorta	SDHDP6	0.0309394	0.00631555	9.63614e-07	1	1
Artery_Aorta	SYPL2	-0.0160412	0.00279859	9.93351e-09	2	1
Artery_Aorta	TBKBP1	0.0241419	0.00480585	5.07556e-07	3	1
Artery_Aorta	ZNF600	0.024837	0.00497021	5.81736e-07	2	1
Artery_Coronary	PRKXP1	-0.0357227	0.00546215	6.15044e-11	2	1
Artery_Coronary	RP11.526I2.5	-0.0250583	0.00499186	5.17189e-07	2	1
Artery_Coronary	SYPL2	-0.020187	0.00305347	3.81346e-11	1	1
Artery_Coronary	TPM3P9	0.0402463	0.00702306	1.00085e-08	2	1
Artery_Tibial	ADCK1	-0.0781201	0.0123622	2.62811e-10	2	1
Artery_Tibial	C11orf52	0.0450482	0.00675094	2.5084e-11	2	1
Artery_Tibial	CEACAM19	-0.0478535	0.0064608	1.29446e-13	2	1
Artery_Tibial	EEPD1	-0.0260408	0.00447699	6.00602e-09	3	1
Artery_Tibial	ENGASE	-0.0258688	0.00497739	2.02242e-07	3	1
Artery_Tibial	GEMIN7	-0.0481295	0.00849152	1.4452e-08	3	1
Artery_Tibial	GTF2IRD2	0.0377168	0.00705982	9.16909e-08	3	1
Artery_Tibial	LINC00702	0.0210411	0.00439244	1.66534e-06	4	1
Artery_Tibial	LPIN3	-0.0313302	0.00639599	9.6617e-07	2	1
Artery_Tibial	NTPCR	0.0450939	0.00808566	2.4468e-08	2	1
Artery_Tibial	OCLN	-0.0339959	0.0032035	2.61731e-26	2	1
Artery_Tibial	OSBPL3	-0.0471883	0.00811769	6.13546e-09	2	1
Artery_Tibial	PCDHGB6	0.0552373	0.0103803	1.02983e-07	3	1
Artery_Tibial	PTPRCAP	-0.0375773	0.00402157	9.28085e-21	5	1
Artery_Tibial	PVR	-0.0731345	0.0125331	5.36918e-09	1	1
Artery_Tibial	RP11.529H20.6	-0.0389236	0.00456947	1.62065e-17	3	1
Artery_Tibial	RP3.465N24.5	0.035757	0.0071111	4.94753e-07	1	1
Artery_Tibial	RP4.564F22.5	-0.0332146	0.00402293	1.50251e-16	3	1
Artery_Tibial	SYPL2	-0.0141488	0.00240694	4.14436e-09	2	1
Artery_Tibial	TPT1.AS1	-0.0296304	0.00615567	1.48303e-06	2	1
Brain_Amygdala	HPR	-0.0281907	0.00391301	5.83184e-13	1	1
Brain_Anterior_cingulate_cortex	C1orf194	-0.0342625	0.00590712	6.62317e-09	1	1
Brain_Anterior_cingulate_cortex	POLD2	0.0355132	0.0045576	6.59144e-15	2	1
Brain_Anterior_cingulate_cortex	TXNL4B	-0.0454766	0.00784793	6.84325e-09	1	1
Brain_Caudate	HP	-0.0466097	0.00749791	5.08823e-10	1	1
Brain_Caudate	HPR	-0.0279553	0.00338262	1.40415e-16	2	1
Brain_Caudate	IFI27L1	-0.0274208	0.00420842	7.23514e-11	2	1
Brain_Caudate	LRRC39	-0.0409956	0.00498033	1.8489e-16	2	1
Brain_Caudate	RHCE	-0.0225513	0.00447935	4.79099e-07	1	1
Brain_Caudate	RHD	0.019757	0.00380185	2.0287e-07	1	1
Brain_Caudate	RIPK3	-0.0413715	0.00693941	2.49462e-09	2	1
Brain_Caudate	TPM3P9	0.0274562	0.0046379	3.22005e-09	2	1
Brain_Caudate	TXNL4B	-0.0518407	0.0089621	7.27521e-09	1	1
Brain_Cerebellar	AC093495.4	-0.0482877	0.0094365	3.10238e-07	2	1
Brain_Cerebellar	ANKDD1B	0.0334022	0.00667499	5.61297e-07	1	1
Brain_Cerebellar	CD6	-0.0157406	0.00256333	8.21593e-10	3	1
Brain_Cerebellar	CHGA	-0.0540575	0.0115505	2.86747e-06	2	1
Brain_Cerebellar	CTD.2235C13.3	0.0354183	0.00678045	1.75479e-07	1	1
Brain_Cerebellar	FADS1	-0.0374819	0.00615954	1.16355e-09	1	1
Brain_Cerebellar	FAM182B	-0.01811	0.00287398	2.9505e-10	4	1
Brain_Cerebellar	MFF	0.0423376	0.00520234	4.01281e-16	2	1
Brain_Cerebellar	PCSK9	-0.0210648	0.00445554	2.26989e-06	1	1
Brain_Cerebellar	RP4.564F22.5	-0.0301569	0.00375141	9.0708e-16	2	1
Brain_Cerebellar	SYPL2	0.0336712	0.00698855	1.44968e-06	1	1
Brain_Cerebellum	ANKDD1B	0.0240275	0.00436142	3.60672e-08	1	1
Brain_Cerebellum	BCL2L13	0.038666	0.00605468	1.70128e-10	2	1
Brain_Cerebellum	CTC.344H19.4	-0.0324096	0.00672171	1.42389e-06	2	1
Brain_Cerebellum	FADS1	-0.0233785	0.00365317	1.55865e-10	2	1
Brain_Cerebellum	HPR	-0.0131685	0.00247454	1.02864e-07	3	1
Brain_Cerebellum	PCSK9	-0.020436	0.00419678	1.11906e-06	1	1
Brain_Cerebellum	RHCE	-0.0286052	0.00578276	7.55092e-07	1	1
Brain_Cerebellum	SYPL2	0.0320749	0.00611026	1.5263e-07	1	1
Brain_Cerebellum	TPM3P9	0.0315823	0.00570704	3.13145e-08	2	1
Brain_Cortex	ANKDD1B	0.0348141	0.00696578	5.79653e-07	1	1
Brain_Cortex	CLN6	-0.0269834	0.00492998	4.41642e-08	2	1
Brain_Cortex	RHD	0.0230791	0.00464891	6.89062e-07	1	1
Brain_Cortex	RP11.3L8.3	-0.0182486	0.00373585	1.03581e-06	2	1
Brain_Cortex	TPM3P9	0.034261	0.00607034	1.6614e-08	2	1
Brain_Cortex	TXNL4B	-0.0624699	0.0127597	9.78702e-07	1	1
Brain_Frontal_Cortex	HPR	-0.0238225	0.00413125	8.09764e-09	2	1
Brain_Frontal_Cortex	RHD	0.0212271	0.00425657	6.13508e-07	1	1
Brain_Frontal_Cortex	RP11.109L13.1	-0.0138498	0.00294616	2.58946e-06	2	1
Brain_Frontal_Cortex	RP11.420K14.3	-0.0273091	0.00567533	1.49507e-06	2	1
Brain_Frontal_Cortex	TPM3P9	0.0268161	0.00515397	1.96089e-07	2	1
Brain_Hippocampus	CTA.445C9.15	-0.0224312	0.00435564	2.60603e-07	2	1
Brain_Hippocampus	HPR	-0.0254964	0.00455421	2.16307e-08	1	1
Brain_Hippocampus	RHCE	-0.024855	0.00529671	2.69845e-06	1	1
Brain_Hippocampus	RHD	0.0189258	0.00371134	3.40643e-07	1	1
Brain_Hippocampus	THAP9.AS1	-0.0355045	0.00413022	8.23444e-18	2	1
Brain_Hippocampus	TMEFF2	-0.0289372	0.00419189	5.08655e-12	2	1
Brain_Hypothalamus	HPR	-0.0334683	0.00577526	6.82709e-09	1	1
Brain_Nucleus	HPR	-0.0200805	0.0031945	3.2581e-10	3	1
Brain_Nucleus	RHD	0.0211352	0.00426349	7.14977e-07	1	1
Brain_Nucleus	RP4.564F22.5	-0.035359	0.00507652	3.27935e-12	2	1
Brain_Putamen	HPR	-0.0343793	0.00497944	5.04729e-12	1	1
Brain_Putamen	RHCE	-0.0211079	0.00426137	7.29633e-07	1	1
Brain_Putamen	RHD	0.0205204	0.00410967	5.93898e-07	1	1
Brain_Putamen	TPM3P9	0.027035	0.00513247	1.38342e-07	2	1
Brain_Spinal	HPR	-0.0173927	0.0031683	4.02893e-08	2	1
Brain_Spinal	RHD	0.01992	0.00420186	2.12913e-06	1	1
Brain_Substantia_nigra	APOB	0.0988093	0.0174012	1.36051e-08	1	1
Brain_Substantia_nigra	HPR	-0.0299035	0.0043742	8.12448e-12	1	1
Breast	ABO	-0.0496549	0.0086778	1.05239e-08	1	1
Breast	CES1P1	0.0235772	0.00370255	1.91741e-10	3	1
Breast	CTB.171A8.1	-0.026748	0.00461703	6.90072e-09	3	1
Breast	MYBPHL	0.0561342	0.011815	2.02326e-06	1	1
Breast	NUDCD3	-0.0267518	0.00499815	8.68241e-08	2	1
Breast	PLEC	0.0419426	0.0085105	8.29348e-07	1	1
Breast	RHCE	-0.0371583	0.00763015	1.11635e-06	1	1
Breast	RP11.526I2.5	-0.0397378	0.00555075	8.12728e-13	2	1
Breast	SDHDP6	0.0337693	0.00668526	4.38797e-07	1	1
Breast	TPM3P9	0.0259209	0.00514978	4.81853e-07	3	1
Cells_EBV	AMIGO1	0.0484735	0.00868932	2.4259e-08	1	1
Cells_EBV	MRPL45P2	-0.017814	0.00380265	2.8047e-06	1	1
Cells_EBV	POC5	-0.0156698	0.00326916	1.6412e-06	1	1
Cells_Transformed_fibroblasts	C10orf25	-0.0271463	0.0054702	6.95645e-07	2	1
Cells_Transformed_fibroblasts	C16orf3	0.0226176	0.00458789	8.2295e-07	4	1
Cells_Transformed_fibroblasts	CES1	0.0215363	0.00420222	2.97563e-07	4	1
Cells_Transformed_fibroblasts	CETP	-0.0422198	0.00898443	2.61158e-06	1	1
Cells_Transformed_fibroblasts	DNAH11	0.0186609	0.00371165	4.96498e-07	4	1
Cells_Transformed_fibroblasts	DOCK7	-0.0738782	0.0146309	4.43049e-07	1	1
Cells_Transformed_fibroblasts	FARP1	0.0710496	0.0114815	6.08646e-10	2	1
Cells_Transformed_fibroblasts	GEMIN7	-0.0607822	0.00983217	6.33066e-10	2	1
Cells_Transformed_fibroblasts	MCF2L2	0.0545292	0.011215	1.16102e-06	2	1
Cells_Transformed_fibroblasts	MMP24.AS1	0.0356193	0.00696478	3.15057e-07	2	1
Cells_Transformed_fibroblasts	OR1J2	0.0261626	0.00532506	8.96465e-07	3	1
Cells_Transformed_fibroblasts	PLEC	0.0333147	0.00576626	7.58108e-09	1	1
Cells_Transformed_fibroblasts	POMZP3	-0.0198643	0.0036949	7.60957e-08	3	1
Cells_Transformed_fibroblasts	RP11.685N10.1	-0.0135846	0.00272899	6.42816e-07	4	1
Cells_Transformed_fibroblasts	RP3.465N24.5	0.0286393	0.00586257	1.03378e-06	2	1
Cells_Transformed_fibroblasts	RP4.564F22.5	-0.0356485	0.00492214	4.40556e-13	3	1
Cells_Transformed_fibroblasts	TBKBP1	0.0239964	0.00499082	1.52373e-06	3	1
Cells_Transformed_fibroblasts	TPM3P9	0.0245464	0.00509465	1.44956e-06	2	1
Cells_Transformed_fibroblasts	ZNF417	-0.0324491	0.00653269	6.79295e-07	3	1
Cells_Transformed_fibroblasts	ZNF492	0.0346985	0.00468133	1.24318e-13	2	1
Cells_Transformed_fibroblasts	ZNF736	0.0348162	0.00608443	1.05166e-08	3	1
Colon_Sigmoid	AC091729.9	-0.0202899	0.00427131	2.03126e-06	3	1
Colon_Sigmoid	AGAP4	-0.0430224	0.00728077	3.44087e-09	2	1
Colon_Sigmoid	ANKDD1B	0.0718825	0.0152569	2.45942e-06	1	1
Colon_Sigmoid	FADS1	-0.0534742	0.0114194	2.83048e-06	1	1
Colon_Sigmoid	GEMIN7	-0.056567	0.0112595	5.06254e-07	1	1
Colon_Sigmoid	MAU2	0.0556028	0.0110813	5.22899e-07	2	1
Colon_Sigmoid	RP11.20I23.13	0.0177697	0.00379479	2.83172e-06	2	1
Colon_Sigmoid	RP11.526I2.5	-0.0368748	0.0053657	6.31721e-12	2	1
Colon_Sigmoid	S100A13	0.0476516	0.00690518	5.16933e-12	2	1
Colon_Sigmoid	SDHDP6	0.0283972	0.00575319	7.97834e-07	1	1
Colon_Sigmoid	SYPL2	-0.019666	0.00388427	4.12748e-07	2	1
Colon_Transverse	ABCG8	0.110051	0.0204416	7.29815e-08	1	1
Colon_Transverse	CALML6	-0.04013	0.00824732	1.13981e-06	2	1
Colon_Transverse	CES1P1	0.020718	0.00350602	3.43672e-09	3	1
Colon_Transverse	CETP	-0.0465642	0.00994403	2.83217e-06	1	1
Colon_Transverse	IGLVI.70	0.0336392	0.00635376	1.19427e-07	2	1
Colon_Transverse	RP11.250B2.3	-0.015366	0.00285478	7.34296e-08	3	1
Colon_Transverse	RP11.526I2.5	-0.035415	0.00532327	2.87448e-11	2	1
Colon_Transverse	RP3.465N24.5	0.0332929	0.00690604	1.42958e-06	1	1
Colon_Transverse	RP4.564F22.5	-0.0322172	0.00377855	1.51058e-17	3	1
Colon_Transverse	TPM3P9	0.0329638	0.00553734	2.63259e-09	2	1
Esophagus_Gastroesophageal	APOB	0.181589	0.0380346	1.80338e-06	1	1
Esophagus_Gastroesophageal	CES1P1	0.0211518	0.00353089	2.09182e-09	2	1
Esophagus_Gastroesophageal	PRKXP1	-0.0229152	0.00372691	7.81812e-10	3	1
Esophagus_Gastroesophageal	RP11.161M6.2	-0.0495781	0.00983119	4.58431e-07	3	1
Esophagus_Gastroesophageal	RP11.20I23.13	0.0177238	0.00377495	2.66449e-06	2	1
Esophagus_Gastroesophageal	RP11.230B22.1	0.0326671	0.00670758	1.115e-06	1	1
Esophagus_Gastroesophageal	RP3.465N24.5	0.0336363	0.00717532	2.76191e-06	1	1
Esophagus_Gastroesophageal	RP4.564F22.5	-0.0346786	0.00404547	1.01521e-17	2	1
Esophagus_Gastroesophageal	TAS2R64P	0.0312102	0.00614715	3.83065e-07	2	1
Esophagus_Gastroesophageal	TPM3P9	0.0328418	0.0060932	7.04917e-08	3	1
Esophagus_Mucosa	AC005537.2	-0.0281303	0.00249701	1.94062e-29	4	1
Esophagus_Mucosa	ALDH3B2	-0.0126103	0.00255356	7.87965e-07	8	1
Esophagus_Mucosa	AMIGO1	0.0313355	0.00563475	2.68046e-08	2	1
Esophagus_Mucosa	ATG12	0.0487166	0.00659395	1.48973e-13	2	1
Esophagus_Mucosa	CEACAM19	0.0756696	0.0110075	6.22689e-12	1	1
Esophagus_Mucosa	CELSR2	0.171436	0.0249425	6.27648e-12	2	1
Esophagus_Mucosa	CHKB	-0.0330578	0.00632785	1.74942e-07	2	1
Esophagus_Mucosa	DNAJC9	-0.0466939	0.00933624	5.69273e-07	2	1
Esophagus_Mucosa	EPHX2	0.0220142	0.00453724	1.22288e-06	3	1
Esophagus_Mucosa	FADS1	-0.0618555	0.0103332	2.14956e-09	1	1
Esophagus_Mucosa	FUT2	0.0164752	0.00351634	2.79506e-06	4	1
Esophagus_Mucosa	GEMIN7	-0.0708389	0.0121359	5.3101e-09	2	1
Esophagus_Mucosa	HIVEP3	-0.0530768	0.0106521	6.26885e-07	2	1
Esophagus_Mucosa	HSD3B7	-0.0335755	0.00551937	1.17796e-09	2	1
Esophagus_Mucosa	KRT38	-0.017593	0.00245647	7.95673e-13	3	1
Esophagus_Mucosa	MRPL45P2	-0.017498	0.00354792	8.14299e-07	3	1
Esophagus_Mucosa	NUDT12	-0.0424927	0.00623526	9.43228e-12	2	1
Esophagus_Mucosa	OR1H1P	0.0503884	0.00881903	1.10616e-08	2	1
Esophagus_Mucosa	PABPC1L	0.020831	0.00438482	2.02697e-06	3	1
Esophagus_Mucosa	PIK3C3	0.049969	0.00893164	2.21132e-08	2	1
Esophagus_Mucosa	PSRC1	0.170295	0.0231183	1.75505e-13	2	1
Esophagus_Mucosa	RHD	0.0266824	0.00511036	1.77738e-07	1	1
Esophagus_Mucosa	RNF122	0.0484759	0.00839032	7.57706e-09	2	1
Esophagus_Mucosa	RP1.13P20.6	0.0274915	0.00410334	2.08722e-11	2	1
Esophagus_Mucosa	RP3.465N24.5	0.0301687	0.0057977	1.95504e-07	1	1
Esophagus_Mucosa	SDHDP6	0.0361119	0.00742394	1.14889e-06	1	1
Esophagus_Mucosa	SHMT1	-0.0788835	0.0168435	2.82287e-06	2	1
Esophagus_Mucosa	SLC6A17	0.106465	0.0220057	1.31102e-06	1	1
Esophagus_Mucosa	SMN2	0.0429357	0.00620596	4.56599e-12	2	1
Esophagus_Mucosa	TMEM14C	-0.114276	0.0111647	1.37529e-24	3	1
Esophagus_Mucosa	TPM3P9	0.0156729	0.00334607	2.81358e-06	5	1
Esophagus_Mucosa	UGT1A6	-0.0419177	0.00858164	1.03652e-06	2	1
Esophagus_Mucosa	ZNF343	0.0468181	0.00742552	2.88145e-10	2	1
Esophagus_Mucosa	ZNF492	0.0426791	0.00450617	2.76482e-21	3	1
Esophagus_Muscularis	AC009495.3	0.0278986	0.00433386	1.21577e-10	3	1
Esophagus_Muscularis	ATAD3C	0.0609478	0.0129444	2.49623e-06	2	1
Esophagus_Muscularis	C11orf52	0.0290075	0.00394533	1.94712e-13	3	1
Esophagus_Muscularis	CHKB	-0.0295557	0.00617995	1.73123e-06	2	1
Esophagus_Muscularis	CTB.171A8.1	-0.0211172	0.00324672	7.81272e-11	4	1
Esophagus_Muscularis	DNAH10OS	0.0170797	0.0036065	2.18195e-06	5	1
Esophagus_Muscularis	FADS2	0.0175413	0.00373297	2.61428e-06	1	1
Esophagus_Muscularis	GEMIN7	-0.0606396	0.0109422	2.99333e-08	1	1
Esophagus_Muscularis	MAPRE2	-0.083301	0.0176865	2.4787e-06	2	1
Esophagus_Muscularis	OR1H1P	0.0226062	0.00394254	9.81335e-09	3	1
Esophagus_Muscularis	PLEC	0.0529935	0.011244	2.44048e-06	1	1
Esophagus_Muscularis	PRKXP1	-0.0319877	0.00445244	6.75457e-13	3	1
Esophagus_Muscularis	RP3.465N24.5	0.0305498	0.00592958	2.57591e-07	1	1
Esophagus_Muscularis	RP4.564F22.5	-0.0287975	0.00362016	1.79476e-15	3	1
Esophagus_Muscularis	SPPL3	0.0215272	0.00420344	3.03395e-07	3	1
Esophagus_Muscularis	SSPO	-0.068263	0.0110844	7.34508e-10	4	1
Esophagus_Muscularis	TPM3P9	0.020658	0.00418641	8.03433e-07	5	1
Esophagus_Muscularis	TTC18	-0.0235364	0.00452276	1.95062e-07	2	1
Heart_Atrial	CARNS1	0.0723654	0.00917916	3.17934e-15	2	1
Heart_Atrial	HPR	-0.0606052	0.00967426	3.73825e-10	1	1
Heart_Atrial	LNX1	-0.0641474	0.00550737	2.36132e-31	2	1
Heart_Atrial	LRRK1	-0.0326841	0.0056072	5.57753e-09	4	1
Heart_Atrial	OAF	-0.0521834	0.00927611	1.84901e-08	2	1
Heart_Atrial	RHD	0.0244072	0.00462305	1.2957e-07	1	1
Heart_Atrial	RP11.15A1.3	-0.0283938	0.0035163	6.75274e-16	2	1
Heart_Atrial	RP11.526I2.5	-0.0222399	0.0034915	1.89353e-10	3	1
Heart_Atrial	RP3.465N24.5	0.0283402	0.00554741	3.2435e-07	1	1
Heart_Atrial	SDHDP6	0.029601	0.00562028	1.388e-07	1	1
Heart_Atrial	SYPL2	-0.0173058	0.00342508	4.35691e-07	2	1
Heart_Atrial	TPM3P9	0.027298	0.0050193	5.36974e-08	2	1
Heart_Atrial	TTC18	-0.0308989	0.00607066	3.58307e-07	2	1
Heart_Atrial	ZNF600	0.0330898	0.00497559	2.92251e-11	2	1
Heart_Left_Ventricle	CARNS1	0.0504983	0.00654361	1.18924e-14	3	1
Heart_Left_Ventricle	CTB.171A8.1	-0.0265587	0.00443213	2.06868e-09	3	1
Heart_Left_Ventricle	CTC.203F4.2	-0.0130407	0.00269201	1.27113e-06	2	1
Heart_Left_Ventricle	DHODH	-0.027782	0.00590238	2.51501e-06	2	1
Heart_Left_Ventricle	EXTL1	-0.0545396	0.0108995	5.61946e-07	2	1
Heart_Left_Ventricle	GEMIN7	-0.0607356	0.0120619	4.77034e-07	1	1
Heart_Left_Ventricle	RHD	0.0274448	0.00531286	2.39495e-07	1	1
Heart_Left_Ventricle	RP11.422J8.1	0.0175476	0.00360838	1.15604e-06	3	1
Heart_Left_Ventricle	RP11.526I2.5	-0.0153395	0.00320863	1.74678e-06	3	1
Heart_Left_Ventricle	RP3.465N24.5	0.0371512	0.00789907	2.56068e-06	1	1
Heart_Left_Ventricle	RP4.564F22.5	-0.0478995	0.00603343	2.03792e-15	2	1
Heart_Left_Ventricle	SEC23B	0.0903332	0.0137868	5.67179e-11	2	1
Heart_Left_Ventricle	SMN2	0.0376163	0.0054637	5.78822e-12	3	1
Heart_Left_Ventricle	THNSL1	0.0988756	0.0147798	2.23316e-11	2	1
Heart_Left_Ventricle	TPM3P9	0.0313704	0.00638561	8.98436e-07	3	1
Heart_Left_Ventricle	TTC18	-0.0313937	0.0063262	6.95947e-07	2	1
Liver	ATXN7L2	0.0349923	0.00702846	6.40281e-07	1	1
Liver	CELSR2	0.0922159	0.00864947	1.54178e-26	1	1
Liver	DNAH11	-0.0210974	0.00377701	2.3271e-08	1	1
Liver	FADS3	-0.0600928	0.0119361	4.78977e-07	1	1
Liver	PSRC1	0.0747363	0.00588138	5.38742e-37	1	1
Liver	RP11.526I2.5	-0.0344705	0.00618273	2.47109e-08	2	1
Liver	RP4.781K5.7	0.0288055	0.00571421	4.63026e-07	1	1
Liver	SORT1	0.0668599	0.00519678	7.02563e-38	2	1
Liver	ST3GAL4	-0.0356599	0.00609408	4.8698e-09	1	1
Liver	SYPL2	0.0286422	0.00407652	2.12312e-12	2	1
Liver	ZNF107	-0.0212503	0.00439101	1.30173e-06	2	1
Lung	ACOT2	-0.0436024	0.00658922	3.66001e-11	3	1
Lung	BCAM	0.175205	0.0346054	4.12858e-07	1	1
Lung	BTRC	-0.0451096	0.00819121	3.64833e-08	2	1
Lung	CHKB	-0.0309556	0.00604269	3.0101e-07	2	1
Lung	COLQ	-0.0169574	0.00285421	2.82981e-09	3	1
Lung	CTB.171A8.1	-0.0234194	0.00420327	2.52259e-08	3	1
Lung	DCSTAMP	0.0223213	0.00429335	2.00327e-07	4	1
Lung	DNAJC9	-0.031404	0.00568124	3.24522e-08	2	1
Lung	ENGASE	0.0304576	0.00413607	1.78634e-13	3	1
Lung	GSTM4	0.0159708	0.00317067	4.72811e-07	6	1
Lung	LRRC37BP1	-0.0262294	0.00414691	2.53166e-10	3	1
Lung	MFN1	0.0492432	0.00859336	1.00205e-08	3	1
Lung	NUDT12	-0.0757928	0.0149123	3.72337e-07	2	1
Lung	PFKFB4	-0.0608331	0.0128914	2.37138e-06	2	1
Lung	PLEC	0.0348562	0.00591241	3.73698e-09	2	1
Lung	RP4.564F22.5	-0.0393738	0.00522784	5.01324e-14	3	1
Lung	RP4.781K5.6	0.0357109	0.00718737	6.74521e-07	2	1
Lung	RP4.781K5.7	0.0434954	0.00867188	5.28468e-07	1	1
Lung	SNORA71C	-0.0884997	0.0108017	2.5456e-16	2	1
Lung	TAS2R20	0.0580718	0.0111336	1.82913e-07	2	1
Lung	TAS2R43	0.0423845	0.00737457	9.06378e-09	2	1
Lung	TMEM14C	-0.256617	0.0364653	1.95984e-12	2	1
Lung	TYMP	-0.0419437	0.00843589	6.62497e-07	2	1
Minor_Salivary_Gland	PSRC1	0.125287	0.0234079	8.68151e-08	1	1
Muscle	AGAP7	-0.0193501	0.00397024	1.09476e-06	3	1
Muscle	ALDH1B1	-0.0474501	0.00798804	2.84774e-09	3	1
Muscle	ARMC10	-0.0671146	0.00663782	4.94096e-24	2	1
Muscle	CARNS1	0.0886776	0.0154937	1.04369e-08	3	1
Muscle	CASP7	-0.0124619	0.0025394	9.22902e-07	4	1
Muscle	CELSR2	0.120451	0.00895147	2.84062e-41	4	1
Muscle	CTB.171A8.1	-0.0498273	0.00616738	6.52112e-16	4	1
Muscle	CTC.203F4.2	-0.0233192	0.00457116	3.37204e-07	2	1
Muscle	CXCR4	-0.0558382	0.00958845	5.76326e-09	2	1
Muscle	DNAJC9	-0.0266804	0.00488905	4.83765e-08	2	1
Muscle	FADS1	-0.0880253	0.0178765	8.47517e-07	1	1
Muscle	GAS8	0.0278229	0.00480649	7.09696e-09	5	1
Muscle	GEMIN7	-0.051625	0.0100945	3.15084e-07	2	1
Muscle	GSTP1	-0.0775301	0.00915981	2.58011e-17	2	1
Muscle	HSD3B7	-0.0394454	0.00664913	2.98519e-09	2	1
Muscle	KLC2	-0.0677897	0.0138915	1.06121e-06	2	1
Muscle	LINC00657	-0.0633216	0.00950463	2.69788e-11	2	1
Muscle	LRRC37BP1	-0.0285801	0.00370538	1.22781e-14	2	1
Muscle	LRRFIP2	0.0419677	0.00708384	3.13391e-09	4	1
Muscle	MRPL45P2	-0.0337982	0.00709904	1.92684e-06	2	1
Muscle	NT5DC1	-0.0309371	0.00526141	4.10283e-09	5	1
Muscle	NTN5	-0.0314181	0.00595543	1.32368e-07	2	1
Muscle	PSRC1	0.095373	0.0107629	7.91153e-19	3	1
Muscle	RHCE	-0.0186587	0.00387646	1.48439e-06	3	1
Muscle	RHD	0.028962	0.005603	2.35336e-07	2	1
Muscle	RP11.43F13.1	-0.0262982	0.00308644	1.58778e-17	4	1
Muscle	RP4.564F22.5	-0.0304933	0.00424655	6.93409e-13	3	1
Muscle	SEC23B	0.0571821	0.00702451	3.94054e-16	2	1
Muscle	SLC44A2	0.028384	0.00473507	2.04212e-09	2	1
Muscle	SLC4A1AP	0.0711297	0.014119	4.707e-07	2	1
Muscle	SPARC	-0.0476572	0.00844828	1.69016e-08	3	1
Muscle	ST3GAL4	-0.0372965	0.00450911	1.32415e-16	2	1
Muscle	TPM3P9	0.0365111	0.00557763	5.91062e-11	4	1
Muscle	ZNF586	0.052405	0.0112168	2.98235e-06	2	1
Nerve	AMIGO1	0.0349316	0.00510558	7.81714e-12	3	1
Nerve	ANKDD1B	0.043922	0.00839929	1.70196e-07	2	1
Nerve	APOB	-0.147536	0.0230016	1.416e-10	1	1
Nerve	ATAD3C	0.0463184	0.00732855	2.611e-10	2	1
Nerve	ATG12	0.0585016	0.00909611	1.26356e-10	3	1
Nerve	C6orf52	0.0666817	0.00461707	2.79722e-47	2	1
Nerve	CEACAM19	-0.0443418	0.00805287	3.66394e-08	2	1
Nerve	CLEC1A	0.0172635	0.00335152	2.59191e-07	4	1
Nerve	CST6	0.0429296	0.00623116	5.59918e-12	2	1
Nerve	CTB.171A8.1	-0.0604406	0.00809612	8.30624e-14	2	1
Nerve	CTC.297N7.8	0.0381093	0.00591223	1.14964e-10	3	1
Nerve	DNAJC9	-0.0235016	0.00439275	8.79055e-08	2	1
Nerve	FADS1	-0.0738921	0.0140548	1.46085e-07	1	1
Nerve	FGFR4	-0.0311773	0.00493606	2.68023e-10	4	1
Nerve	KMO	-0.0160619	0.00325354	7.94413e-07	2	1
Nerve	LGALS4	0.0351257	0.00523238	1.90463e-11	2	1
Nerve	PCSK9	-0.0420819	0.00883315	1.89706e-06	1	1
Nerve	RHD	0.0231481	0.00440281	1.4598e-07	2	1
Nerve	RP4.564F22.5	-0.0370484	0.00403859	4.57542e-20	2	1
Nerve	SDHDP6	0.0316324	0.00614097	2.59048e-07	1	1
Nerve	SEC23B	0.0667918	0.0089782	1.01199e-13	2	1
Nerve	SPATC1	0.0584023	0.0120457	1.24472e-06	1	1
Nerve	TAS2R15	0.0400754	0.00730867	4.17531e-08	2	1
Nerve	TMEM99	-0.042537	0.00846399	5.01751e-07	2	1
Nerve	TMEM9B.AS1	-0.0117792	0.0022074	9.49066e-08	5	1
Nerve	TPM3P9	0.022754	0.0034862	6.71547e-11	4	1
Ovary	CES1P1	0.0226224	0.00415465	5.17836e-08	2	1
Ovary	SNORA71A	-0.0316611	0.00395525	1.19624e-15	2	1
Ovary	SYPL2	-0.0222187	0.00388477	1.0688e-08	1	1
Ovary	TMEM176A	-0.018725	0.00208048	2.25033e-19	2	1
Pancreas	ACY3	-0.0268155	0.00478133	2.04233e-08	5	1
Pancreas	ANKDD1B	-0.0904479	0.0169841	1.0071e-07	1	1
Pancreas	ATG12	0.0459558	0.00664365	4.6049e-12	2	1
Pancreas	ATXN7L2	0.0426102	0.00726264	4.43656e-09	1	1
Pancreas	C19orf52	-0.0670929	0.0139867	1.61136e-06	1	1
Pancreas	CKMT1A	-0.0165685	0.00303312	4.69439e-08	2	1
Pancreas	CLU	0.021771	0.00432833	4.90774e-07	2	1
Pancreas	CTB.171A8.1	-0.0254747	0.00439288	6.66783e-09	3	1
Pancreas	FADS1	-0.0232363	0.00345903	1.84786e-11	2	1
Pancreas	HSD3B7	-0.0478265	0.00790683	1.45967e-09	2	1
Pancreas	OTX1	-0.0190669	0.00369379	2.44471e-07	2	1
Pancreas	PABPC1L	0.0217528	0.00464179	2.78184e-06	2	1
Pancreas	PARP10	0.0421955	0.0089021	2.13768e-06	1	1
Pancreas	PLEC	0.0418244	0.00874038	1.70823e-06	1	1
Pancreas	POC5	-0.0173287	0.00345519	5.29636e-07	1	1
Pancreas	POLK	-0.0382953	0.0064503	2.90312e-09	2	1
Pancreas	PRKXP1	-0.032584	0.00474147	6.32502e-12	2	1
Pancreas	PSRC1	0.102322	0.0145751	2.21318e-12	2	1
Pancreas	RP4.564F22.5	-0.0350312	0.00498717	2.15196e-12	3	1
Pancreas	ST3GAL4	-0.0297216	0.00372097	1.37613e-15	2	1
Pancreas	SYPL2	0.0275596	0.00538155	3.03696e-07	3	1
Pancreas	TPM3P9	0.0350908	0.00594232	3.52138e-09	3	1
Pancreas	TTC18	-0.010694	0.00226503	2.34283e-06	5	1
Pancreas	VIPR2	0.0237625	0.00478051	6.67056e-07	3	1
Pancreas	ZNF600	0.0243347	0.00414845	4.46472e-09	3	1
Pituitary	ABO	-0.0527672	0.0109517	1.44877e-06	1	1
Pituitary	LINC00610	0.0195488	0.00248507	3.64662e-15	2	1
Pituitary	PLEC	0.029349	0.00605538	1.25487e-06	1	1
Pituitary	PSRC1	0.0997477	0.0164374	1.29243e-09	2	1
Pituitary	RDH5	0.0192039	0.00354918	6.27493e-08	2	1
Pituitary	RP11.420K14.3	-0.0338074	0.00712224	2.0673e-06	2	1
Pituitary	RP13.401N8.3	0.0242641	0.00420734	8.06593e-09	3	1
Pituitary	RP4.800G7.2	-0.0214168	0.00409803	1.73108e-07	2	1
Prostate	CES1P1	0.0239282	0.00428089	2.27685e-08	2	1
Prostate	RP4.564F22.5	-0.0368849	0.00423798	3.22033e-18	2	1
Prostate	WTAP	0.0315728	0.00657325	1.56123e-06	2	1
Skin_Not_Sun_Exposed	ABHD3	-0.0246189	0.00417948	3.85207e-09	4	1
Skin_Not_Sun_Exposed	AC016629.3	0.0243865	0.00506055	1.44326e-06	2	1
Skin_Not_Sun_Exposed	ANKDD1B	0.0870944	0.017211	4.1842e-07	1	1
Skin_Not_Sun_Exposed	AP001816.1	0.0610904	0.00767144	1.67428e-15	2	1
Skin_Not_Sun_Exposed	APOB	0.0399666	0.00507203	3.27885e-15	1	1
Skin_Not_Sun_Exposed	ATP13A4	-0.081145	0.0160929	4.59985e-07	2	1
Skin_Not_Sun_Exposed	BDH2	-0.0157272	0.00310466	4.06981e-07	5	1
Skin_Not_Sun_Exposed	CES1P1	0.0216353	0.00331531	6.76094e-11	3	1
Skin_Not_Sun_Exposed	CHKB	-0.0321864	0.00623833	2.47669e-07	3	1
Skin_Not_Sun_Exposed	CTB.171A8.1	-0.0275039	0.00364233	4.31303e-14	4	1
Skin_Not_Sun_Exposed	CTD.2235C13.3	0.0480764	0.00843287	1.19055e-08	1	1
Skin_Not_Sun_Exposed	DPY19L1P1	-0.0271755	0.00577849	2.56518e-06	3	1
Skin_Not_Sun_Exposed	ENGASE	0.03285	0.00480509	8.11499e-12	4	1
Skin_Not_Sun_Exposed	FUT2	0.0257321	0.00459494	2.14245e-08	2	1
Skin_Not_Sun_Exposed	GEMIN7	-0.038224	0.00626668	1.06364e-09	3	1
Skin_Not_Sun_Exposed	OR1H1P	0.0389106	0.00791901	8.94311e-07	3	1
Skin_Not_Sun_Exposed	PSRC1	0.13634	0.0208741	6.51037e-11	3	1
Skin_Not_Sun_Exposed	RHD	0.029153	0.00536936	5.65097e-08	1	1
Skin_Not_Sun_Exposed	RP11.20I23.13	0.0172105	0.0036637	2.63267e-06	2	1
Skin_Not_Sun_Exposed	RP11.230B22.1	0.073847	0.0150747	9.64584e-07	1	1
Skin_Not_Sun_Exposed	RP11.529H20.6	-0.0432301	0.00479418	1.92964e-19	2	1
Skin_Not_Sun_Exposed	RP3.465N24.5	0.0294602	0.00585499	4.86289e-07	2	1
Skin_Not_Sun_Exposed	RP4.564F22.5	-0.0418451	0.00528993	2.56706e-15	2	1
Skin_Not_Sun_Exposed	SEC23B	0.0873167	0.0170715	3.14131e-07	2	1
Skin_Not_Sun_Exposed	SEMA4B	-0.0491421	0.0104897	2.80216e-06	2	1
Skin_Not_Sun_Exposed	SOBP	-0.0680399	0.0118844	1.03357e-08	2	1
Skin_Not_Sun_Exposed	TAS2R6	0.0366107	0.00598409	9.47522e-10	2	1
Skin_Not_Sun_Exposed	TPM3P9	0.0225951	0.00368578	8.76984e-10	3	1
Skin_Sun_Exposed	AKR7A2	0.0316562	0.00637874	6.94972e-07	2	1
Skin_Sun_Exposed	AKR7A3	-0.0205426	0.0040174	3.16375e-07	2	1
Skin_Sun_Exposed	AP001816.1	0.033176	0.0065965	4.92179e-07	4	1
Skin_Sun_Exposed	APOB	0.0364469	0.00437334	7.8239e-17	1	1
Skin_Sun_Exposed	BCAM	0.0852801	0.00868091	8.88728e-23	1	1
Skin_Sun_Exposed	BUD31	-0.0395149	0.00698954	1.57272e-08	2	1
Skin_Sun_Exposed	CHKB	-0.0274761	0.0056499	1.15551e-06	4	1
Skin_Sun_Exposed	CTB.171A8.1	-0.0298701	0.00338309	1.0539e-18	6	1
Skin_Sun_Exposed	DOC2GP	-0.0310759	0.00589214	1.3339e-07	3	1
Skin_Sun_Exposed	HSD3B7	-0.0459326	0.00871416	1.35659e-07	2	1
Skin_Sun_Exposed	IVL	0.0426116	0.00678928	3.46716e-10	3	1
Skin_Sun_Exposed	JAKMIP3	0.0507857	0.00993684	3.20709e-07	3	1
Skin_Sun_Exposed	KLF12	-0.221474	0.0167614	7.34704e-40	2	1
Skin_Sun_Exposed	LYN	0.0870589	0.00926053	5.40082e-21	3	1
Skin_Sun_Exposed	NUDT12	-0.0406509	0.00861208	2.35589e-06	2	1
Skin_Sun_Exposed	OPN4	-0.0280684	0.00481825	5.69609e-09	2	1
Skin_Sun_Exposed	PSRC1	0.0629163	0.0109218	8.38091e-09	1	1
Skin_Sun_Exposed	RP11.344N10.5	0.021427	0.00409412	1.66227e-07	2	1
Skin_Sun_Exposed	RP11.410E4.1	-0.0465263	0.00954807	1.1e-06	2	1
Skin_Sun_Exposed	RP11.598F7.4	0.0253602	0.00455416	2.56813e-08	3	1
Skin_Sun_Exposed	RP1.80N2.3	-0.0792195	0.00982109	7.24837e-16	2	1
Skin_Sun_Exposed	RP4.564F22.5	-0.0300336	0.00347512	5.50182e-18	4	1
Skin_Sun_Exposed	SEC23B	0.0901639	0.01473	9.29199e-10	2	1
Skin_Sun_Exposed	SLC22A3	-0.0192224	0.00340304	1.61762e-08	4	1
Skin_Sun_Exposed	SLC41A3	0.0358539	0.00686409	1.75671e-07	2	1
Skin_Sun_Exposed	TAS2R5	0.0376159	0.00654322	8.98617e-09	2	1
Skin_Sun_Exposed	TBKBP1	0.0281738	0.00592007	1.94519e-06	2	1
Skin_Sun_Exposed	TMEM9B.AS1	-0.0135983	0.00262462	2.20646e-07	4	1
Skin_Sun_Exposed	TPM3P9	0.0165385	0.00328441	4.76718e-07	4	1
Skin_Sun_Exposed	ZNF600	0.0274548	0.00411632	2.56262e-11	4	1
Small_Intestine	OR1H1P	0.0264264	0.00447499	3.5188e-09	2	1
Small_Intestine	RP4.564F22.5	-0.0350178	0.00391211	3.51886e-19	2	1
Small_Intestine	ZNF600	0.0286616	0.00565153	3.94731e-07	2	1
Spleen	ABCA5	-0.0248268	0.00453608	4.42013e-08	2	1
Spleen	ABCG5	0.0318523	0.00462517	5.7088e-12	2	1
Spleen	MYBPHL	0.0694278	0.011649	2.52282e-09	1	1
Spleen	NUDT12	-0.0396949	0.00670278	3.17769e-09	2	1
Spleen	PLEC	0.0331511	0.00618809	8.45012e-08	1	1
Spleen	POC5	-0.0164035	0.00338809	1.2885e-06	1	1
Spleen	RP3.465N24.5	0.0274206	0.0057789	2.08562e-06	1	1
Spleen	RP4.564F22.5	-0.0350383	0.00367169	1.39023e-21	2	1
Spleen	TPM3P9	0.0284854	0.00491547	6.83012e-09	2	1
Stomach	CEACAM19	-0.0241153	0.00466307	2.3216e-07	2	1
Stomach	CES1P1	0.0299935	0.00527062	1.26529e-08	2	1
Stomach	CTB.171A8.1	-0.0343917	0.00614724	2.2105e-08	3	1
Stomach	FADS1	-0.064776	0.0126761	3.22028e-07	1	1
Stomach	OTX1	-0.0271428	0.00491475	3.33765e-08	2	1
Stomach	POC5	-0.0267435	0.00571252	2.84706e-06	1	1
Stomach	RP3.465N24.5	0.0327202	0.00678572	1.42183e-06	1	1
Stomach	RP4.564F22.5	-0.0341337	0.00465594	2.28092e-13	2	1
Stomach	SYPL2	0.0443367	0.00832522	1.00622e-07	1	1
Stomach	TRIM58	0.0725477	0.0119786	1.39144e-09	2	1
Testis	AC007204.2	0.0196759	0.00322059	1.00012e-09	2	1
Testis	AC067959.1	0.108872	0.0193585	1.86586e-08	1	1
Testis	AC091729.9	-0.0181873	0.00366695	7.05669e-07	3	1
Testis	C6orf52	0.0438267	0.00577886	3.35104e-14	3	1
Testis	CTD.2235C13.2	0.0409653	0.00729924	1.99685e-08	1	1
Testis	DHX34	-0.0179756	0.00367357	9.91963e-07	2	1
Testis	FAM182B	-0.0459889	0.00798413	8.4093e-09	2	1
Testis	GCNT4	-0.0290159	0.00386152	5.72966e-14	3	1
Testis	GINS3	0.0345094	0.00737218	2.85434e-06	2	1
Testis	HTR5BP	-0.0144142	0.00290513	6.99014e-07	4	1
Testis	LINC00395	0.0261156	0.00456846	1.0874e-08	2	1
Testis	LINC00610	0.0208862	0.00274967	3.0567e-14	2	1
Testis	LINC01047	0.0180094	0.00331639	5.62258e-08	3	1
Testis	MYBPHL	0.0184792	0.00311859	3.11363e-09	3	1
Testis	OPN3	-0.0454379	0.0060821	7.97272e-14	2	1
Testis	PLEC	0.0335696	0.00665803	4.60765e-07	2	1
Testis	PSRC1	0.0956796	0.0123026	7.41382e-15	2	1
Testis	RHD	0.024716	0.0048651	3.76901e-07	1	1
Testis	RP11.123G9.1	0.0376128	0.00709801	1.16401e-07	3	1
Testis	RP11.229C3.2	-0.0389901	0.00572178	9.47045e-12	2	1
Testis	RP11.347H15.5	-0.0408268	0.00650665	3.50462e-10	3	1
Testis	RP3.465N24.5	0.0292453	0.00589272	6.94269e-07	1	1
Testis	RP4.564F22.5	-0.0403913	0.00418585	4.94062e-22	2	1
Testis	SDHDP6	0.0328892	0.00702038	2.80207e-06	1	1
Testis	SNORD3D	-0.0207599	0.00356976	6.0454e-09	3	1
Testis	SYPL2	-0.0188155	0.00236888	1.97698e-15	4	1
Testis	ZNF417	-0.0375473	0.00796216	2.40857e-06	2	1
Thyroid	AC078899.3	-0.0177418	0.00348568	3.58225e-07	2	1
Thyroid	ANKDD1B	0.0849756	0.0162138	1.59771e-07	1	1
Thyroid	C19orf40	-0.0293576	0.00561959	1.74943e-07	3	1
Thyroid	CD80	0.042135	0.00823414	3.10256e-07	3	1
Thyroid	CERS1	0.0720579	0.0130203	3.12536e-08	1	1
Thyroid	CHKB	-0.0288432	0.00598194	1.4233e-06	3	1
Thyroid	CTB.171A8.1	-0.0301993	0.00339833	6.30519e-19	6	1
Thyroid	DIP2A	-0.0649856	0.00707376	4.04493e-20	4	1
Thyroid	DNAJC9.AS1	-0.0260883	0.00542803	1.53807e-06	3	1
Thyroid	FADS1	-0.0820799	0.0166301	7.98931e-07	1	1
Thyroid	GTF2H2C	0.0633377	0.00712174	5.91776e-19	2	1
Thyroid	HSD3B7	-0.0491224	0.0075872	9.52046e-11	2	1
Thyroid	INHA	0.0688037	0.0114802	2.05677e-09	2	1
Thyroid	LINC00339	0.0191593	0.00409163	2.83318e-06	5	1
Thyroid	LRRC37BP1	-0.027894	0.00414537	1.70887e-11	2	1
Thyroid	PLEC	0.0309977	0.00513125	1.53196e-09	3	1
Thyroid	PSRC1	0.0469634	0.0067213	2.80328e-12	3	1
Thyroid	PTCSC3	-0.0232318	0.00391955	3.08233e-09	2	1
Thyroid	QSOX1	-0.0285364	0.00554608	2.67055e-07	3	1
Thyroid	RHD	0.0221146	0.00362993	1.11293e-09	3	1
Thyroid	RNU6.322P	-0.0405006	0.00577013	2.23451e-12	2	1
Thyroid	RP11.1042B17.3	0.0228446	0.00351134	7.72038e-11	3	1
Thyroid	RP11.282O18.3	0.0367758	0.00633682	6.4938e-09	3	1
Thyroid	RP11.526I2.1	-0.0562251	0.0105313	9.35254e-08	2	1
Thyroid	RP11.54O7.17	-0.0407741	0.00861559	2.2167e-06	2	1
Thyroid	RP11.731D1.4	-0.0589648	0.00887866	3.11178e-11	2	1
Thyroid	RP11.848P1.9	-0.064788	0.011255	8.59259e-09	2	1
Thyroid	RP4.564F22.5	-0.0296294	0.00340642	3.37477e-18	4	1
Thyroid	RP4.781K5.7	0.0207942	0.00390681	1.02324e-07	2	1
Thyroid	RP5.1160K1.6	-0.111061	0.019654	1.59714e-08	1	1
Thyroid	SEC23B	0.0876511	0.0109571	1.24953e-15	2	1
Thyroid	SHF	0.042135	0.00866564	1.16028e-06	2	1
Thyroid	SPIRE2	-0.0264536	0.0055231	1.67087e-06	4	1
Thyroid	SYPL2	-0.0414383	0.00672015	6.99144e-10	1	1
Thyroid	TAS2R5	0.0402275	0.00685968	4.50944e-09	2	1
Thyroid	TMEM246	-0.0183298	0.00344976	1.07616e-07	4	1
Thyroid	TRIM60P18	0.0445636	0.00818032	5.10364e-08	2	1
Thyroid	ZNF860	0.0352506	0.00678271	2.02393e-07	3	1
Thyroid	ZNF93	0.0170824	0.00358367	1.87252e-06	4	1
Uterus	CES1P1	0.0247254	0.00485058	3.44336e-07	2	1
Uterus	TTC18	-0.0251383	0.00518226	1.22937e-06	2	1
Vagina	ABO	-0.0342249	0.00605752	1.60464e-08	1	1
Whole_Blood	C7orf25	-0.0371875	0.00472818	3.68903e-15	3	1
Whole_Blood	CHKB	-0.0320689	0.00624481	2.81698e-07	2	1
Whole_Blood	DPY19L1	0.104567	0.0209951	6.34035e-07	2	1
Whole_Blood	FADS2	0.0107567	0.00218532	8.55588e-07	3	1
Whole_Blood	PLEC	0.0384153	0.00759785	4.2797e-07	2	1
Whole_Blood	PSRC1	0.102404	0.015205	1.64067e-11	2	1
Whole_Blood	RP11.834C11.4	-0.0529691	0.00692966	2.10867e-14	2	1
Whole_Blood	RP3.465N24.5	0.0248464	0.00475265	1.7144e-07	2	1
Whole_Blood	SDHDP6	0.035989	0.00721862	6.17777e-07	1	1
Whole_Blood	SLC41A3	0.0351089	0.00659953	1.03816e-07	3	1
Whole_Blood	TPM3P9	0.031256	0.00638778	9.9262e-07	2	1
Whole_Blood	ZNF589	0.0250838	0.00423488	3.1585e-09	3	1
