# Supplementary material for: Mendelian randomization integrating GWAS and eQTL data reveals genetic determinants of complex and clinical traits
Source: Nat Commun. 2019 Jul 24;10:3300. doi: 10.1038/s41467-019-10936-0 (PMC6656778; doi:10.1038/s41467-019-10936-0)
Supplement: Supplementary file 6 — Supplementary Data 5 [file 41467_2019_10936_MOESM6_ESM.xlsx]

## Sheet: Sheet1
Supplementary Data 5. List of significant results for Type2 Diabetes in 48 GTEx tissues
Tissue	GENE	Beta	SE	P_MR	N SNPs in the model	N genes in the model
Adipose_Subcutaneous	EIF2S2P3	0.0579068	0.0121188	1.76806e-06	1	1
Adipose_Subcutaneous	SNX32	-0.00932717	0.00188821	7.825e-07	3	1
Adipose_Subcutaneous	TIMP4	-0.0374828	0.00760037	8.15176e-07	1	1
Adipose_Visceral	AC010883.5	0.0284153	0.00578961	9.20205e-07	1	1
Adipose_Visceral	HSD17B12	0.0119222	0.0021884	5.09667e-08	5	1
Adipose_Visceral	ITGB6	0.00699797	0.00148026	2.27278e-06	4	1
Adipose_Visceral	SNX32	-0.00813597	0.00133454	1.08428e-09	4	1
Adipose_Visceral	TIMP4	-0.0269747	0.00547544	8.37239e-07	2	1
Adrenal_Gland	CTSW	0.0081184	0.00147768	3.92926e-08	3	1
Adrenal_Gland	HSD17B12	0.0156885	0.00313486	5.59957e-07	1	1
Adrenal_Gland	WFS1	-0.0362875	0.00727188	6.03446e-07	1	1
Artery_Aorta	EIF2S2P3	0.0600874	0.010341	6.22419e-09	1	1
Artery_Aorta	MARK2P9	-0.00864806	0.00176291	9.31584e-07	3	1
Artery_Aorta	RP11.993B23.3	0.0142699	0.00294421	1.25479e-06	1	1
Artery_Aorta	TCF7L2	0.094363	0.0201789	2.92059e-06	1	1
Artery_Coronary	EIF2S2P3	0.0524864	0.00988925	1.11192e-07	1	1
Artery_Coronary	HSD17B12	0.0180333	0.00366053	8.37472e-07	1	1
Artery_Tibial	FTSJ3	0.0103624	0.00188539	3.88149e-08	7	1
Artery_Tibial	HSD17B12	0.010208	0.00178233	1.02034e-08	8	1
Artery_Tibial	THOC5	0.00496828	0.00103127	1.4528e-06	11	1
Brain_Cerebellar	WFS1	-0.0105632	0.00194103	5.26662e-08	3	1
Brain_Cerebellum	WFS1	-0.0136569	0.00255726	9.2719e-08	2	1
Breast	EIF2S2P3	0.0397286	0.00678591	4.78212e-09	1	1
Breast	SNX32	-0.0108615	0.00202487	8.1369e-08	3	1
Cells_Transformed_fibroblasts	CCDC169	-0.00956033	0.00200003	1.75214e-06	4	1
Cells_Transformed_fibroblasts	HSD17B12	0.00845988	0.00150499	1.89594e-08	5	1
Cells_Transformed_fibroblasts	RP11.613D13.5	0.0211786	0.00408743	2.20243e-07	2	1
Cells_Transformed_fibroblasts	WDR73	-0.0126914	0.0023518	6.79661e-08	4	1
Colon_Sigmoid	ARMS2	-0.01941	0.00390936	6.86985e-07	1	1
Colon_Sigmoid	EIF2S2P3	0.0581694	0.0118008	8.25342e-07	1	1
Colon_Transverse	HSD17B12	0.0141633	0.00302484	2.83647e-06	2	1
Esophagus_Gastroesophageal	MYL5	-0.00735086	0.00154639	1.9987e-06	3	1
Esophagus_Gastroesophageal	SYN2	0.0101054	0.00205599	8.87327e-07	2	1
Esophagus_Mucosa	DGCR14	-0.0109751	0.00232246	2.29387e-06	2	1
Esophagus_Mucosa	SNX32	-0.0063295	0.0012822	7.95688e-07	5	1
Esophagus_Muscularis	EIF2S2P3	0.050256	0.00940915	9.23396e-08	1	1
Esophagus_Muscularis	FTSJ3	0.0101288	0.00201958	5.29574e-07	6	1
Esophagus_Muscularis	HSD17B12	0.00856471	0.00183041	2.88101e-06	5	1
Heart_Left_Ventricle	SYN2	0.0207091	0.00415095	6.06878e-07	1	1
Liver	HSD17B12	0.020949	0.00444804	2.48056e-06	1	1
Lung	CAMK1D	-0.0143501	0.00305241	2.58603e-06	2	1
Lung	EIF2S2P3	0.0344958	0.00580264	2.76724e-09	2	1
Lung	HSD17B12	0.00945673	0.00184055	2.77709e-07	5	1
Lung	THOC5	0.00811577	0.00158088	2.84086e-07	10	1
Muscle	FIBP	-0.0176949	0.00342304	2.34898e-07	5	1
Muscle	GOLGA6L5	0.00998648	0.00202674	8.33476e-07	7	1
Muscle	HSD17B12	0.0128471	0.00254749	4.58199e-07	4	1
Muscle	JAZF1	0.0563652	0.0117603	1.64422e-06	1	1
Muscle	SYN2	0.0108223	0.00218501	7.30936e-07	2	1
Muscle	TIMP4	-0.032789	0.00646237	3.89898e-07	1	1
Muscle	WFS1	-0.0248433	0.00454337	4.55048e-08	2	1
Nerve	AC005775.2	-0.0135009	0.00279125	1.31894e-06	3	1
Nerve	OXTR	-0.00697555	0.00143989	1.2693e-06	5	1
Nerve	SNX32	-0.00680431	0.00142801	1.88962e-06	5	1
Nerve	WFS1	-0.0527738	0.010943	1.41691e-06	1	1
Ovary	HSD17B12	0.0158561	0.00319849	7.1449e-07	1	1
Pancreas	HSD17B12	0.0127938	0.00264347	1.2998e-06	2	1
Pituitary	SNX32	-0.0100551	0.00202613	6.95193e-07	2	1
Prostate	HSD17B12	0.0184881	0.00385435	1.61325e-06	1	1
Skin_Not_Sun_Exposed	C1QTNF4	0.00923026	0.00187462	8.48714e-07	8	1
Skin_Not_Sun_Exposed	EIF2S2P3	0.0555363	0.0112696	8.30834e-07	1	1
Skin_Sun_Exposed	C1QTNF4	0.00779971	0.00161113	1.29087e-06	10	1
Skin_Sun_Exposed	GOLGA6L5	0.00975042	0.00186188	1.63319e-07	6	1
Skin_Sun_Exposed	HSD17B12	0.00797225	0.00162246	8.93851e-07	7	1
Skin_Sun_Exposed	SNX32	-0.00707708	0.00124813	1.4266e-08	7	1
Small_Intestine	EIF2S2P3	0.0515372	0.0104051	7.30415e-07	1	1
Spleen	THOC5	0.0126399	0.00270093	2.87126e-06	2	1
Stomach	SNX32	-0.0107584	0.00200594	8.17339e-08	2	1
Testis	AL020996.1	0.0160364	0.00319923	5.37034e-07	2	1
Testis	EIF2S2P3	0.0171949	0.0027419	3.58389e-10	3	1
Testis	MTFR1L	-0.00882843	0.00170013	2.07162e-07	4	1
Thyroid	AC010883.5	0.024899	0.00530783	2.71882e-06	1	1
Thyroid	CCDC180	-0.00921835	0.0019633	2.66181e-06	6	1
Thyroid	HSD17B12	0.00885657	0.00188816	2.72439e-06	6	1
Thyroid	IGF2BP2	-0.0698902	0.0131933	1.17466e-07	1	1
Thyroid	SNX32	-0.0067481	0.00136536	7.71877e-07	6	1
Thyroid	WFS1	-0.0415025	0.00839371	7.63501e-07	2	1
Uterus	HSD17B12	0.015497	0.00318412	1.13323e-06	1	1
Vagina	SNX32	-0.0116011	0.00243703	1.93262e-06	2	1
Whole_Blood	EIF2S2P3	0.0696419	0.0121864	1.09873e-08	1	1
